# Supplementary material for: Between roost contact is essential for maintenance of European bat lyssavirus type-2 in Myotis daubentonii bat reservoir: ‘The Swarming Hypothesis’
Source: Sci Rep. 2020 Feb 3;10:1740. doi: 10.1038/s41598-020-58521-6 (PMC6997190; doi:10.1038/s41598-020-58521-6)
Supplement: Supplementary file 2 — Supplementary Dataset 1. [file 41598_2020_58521_MOESM2_ESM.xlsx]

## Sheet: combined_data_anonymised_locati
ID	year	location_scot	weight	month	forearm	age	sex	seropositive	country	location_eng	Reproductive state
81	2005		7.5	6	37.76	adult	M	1	England	B	unknown adult
82	2005		6.7	7	37.46	adult	M	1	England	F	unknown adult
83	2005		7	6	36.2	adult	M	1	England	B	unknown adult
384	2006		8.5	7	38.4	adult	F	1	England	D	female lactating
385	2006		8.2	7	37	adult	F	1	England	D	female lactating
386	2006		8.8	7	37.6	adult	F	1	England	D	female lactating
915	2008		10.5	6	37.3	adult	F	1	England	D	female pregnant
916	2008		11.1	6	36.8	adult	F	1	England	A	female pregnant
918	2008		8.2	7	36.3	adult	F	1	England	D	female non-reproductive
919	2008		6.9	7	37.6	adult	F	1	England	D	female lactating
920	2008		10	6	38.1	adult	F	1	England	D	female pregnant
921	2008		10	6	37.2	adult	F	1	England	D	female pregnant
922	2008		8.7	7	36.5	adult	F	1	England	D	female lactating
923	2008		9.8	6	36.8	adult	F	1	England	D	female pregnant
924	2008		9.2	5	37.4	adult	F	1	England	A	female pregnant
1237	2009		8	7	36.8	adult	F	1	England	D	female lactating
1239	2009		8.3	8	39.4	adult	F	1	England	C	female non-reproductive
1240	2009		7.6	8	37	adult	F	1	England	G	female lactating
1241	2009		9.1	7	37.4	adult	F	1	England	D	female lactating
1513	2010		8.1	9	37.4	adult	F	1	England	A	unknown adult
917	2008		7.2	7	35.7	adult	M	1	England	A	unknown adult
1238	2009		8.1	8	37.2	adult	M	1	England	C	unknown adult
1516	2010		7.6	9	38.8	adult	F	1	England	H	unknown adult
1517	2010		6.5	9	36.2	adult	F	1	England	H	unknown adult
1518	2010		8.5	8	39	juvenile	F	1	England	C	unknown juvenile
1514	2010		7	9	36.5	adult	M	1	England	B	unknown adult
1515	2010		7.5	7	36.8	juvenile	M	1	England	A	unknown juvenile
1519	2010		8.1	8	38.4	adult	M	1	England	C	unknown adult
1771	2011		7	8	36.6	adult	M	1	England	H	unknown adult
1775	2011		7.3	8	35.9	adult	M	1	England	I	unknown adult
1776	2011		7.5	9	35.6	adult	M	1	England	C	unknown adult
1779	2011		8	8	36.4	adult	M	1	England	A	unknown adult
1781	2011		6.8	8	35.9	adult	M	1	England	B	unknown adult
1852	2012		7	6	35.1	adult	M	1	England	D	unknown adult
1772	2011		9.5	7	37.1	adult	F	1	England	D	female lactating
1773	2011		9.2	8	37.2	adult	F	1	England	C	unknown adult
1774	2011		8.1	7	38.2	adult	F	1	England	A	female lactating
1777	2011		7.9	8	37.3	adult	F	1	England	H	unknown adult
1778	2011		9.4	7	36.9	adult	F	1	England	E	female non-reproductive
1780	2011		8.1	7	37.7	adult	F	1	England	A	female lactating
1848	2012		9	8	35.5	adult	F	1	England	D	female non-reproductive
1849	2012		8.3	8	36.6	adult	F	1	England	D	unknown adult
1850	2012		8.3	9	36.9	adult	F	1	England	A	unknown adult
1851	2012		10.1	6	37.4	adult	F	1	England	D	female pregnant
1853	2012		7.2	6	36.5	adult	F	1	England	D	female pregnant
1854	2012		9.6	8	36.2	adult	F	1	England	D	female lactating
1855	2012		8	8	38.6	juvenile	F	1	England	A	unknown juvenile
1856	2012		9.4	7	36.6	adult	F	1	England	D	female lactating
1857	2012		6.7	9	34.6	juvenile	F	1	England	A	unknown juvenile
1858	2012		6.6	9	36.5	juvenile	F	1	England	A	unknown juvenile
1859	2012		10	8	36.8	adult	F	1	England	D	unknown adult
271	2005	West 3	8.2	8	38.72	adult	F	1	Scotland		female non-reproductive
272	2005	South 3	8	8	37.3	adult	F	1	Scotland		female non-reproductive
273	2005	South 3	8.8	8	37.96	adult	F	1	Scotland		unknown adult
274	2005	South 3	9.5	8	36.58	adult	F	1	Scotland		unknown adult
278	2005	East 1	9.3	7	37.25	adult	F	1	Scotland		female lactating
279	2005	South 1	8.3	8	37.5	adult	F	1	Scotland		female non-reproductive
282	2005	West 3	7.6	8	37.22	juvenile	F	1	Scotland		unknown juvenile
285	2005	South 5	7.3	8	36.62	adult	F	1	Scotland		female non-reproductive
286	2005	East 1	8.6	7	36.35	adult	F	1	Scotland		female non-reproductive
287	2005	West 3	9.3	8	37.34	adult	F	1	Scotland		female non-reproductive
288	2005	East 6	8.8	7	38.3	adult	F	1	Scotland		female non-reproductive
289	2005	North 2	8.3	7	37.3	adult	F	1	Scotland		female non-reproductive
292	2005	East 6	8.3	7	37.52	adult	F	1	Scotland		female non-reproductive
275	2005	East 1	8.7	7	37.18	adult	M	1	Scotland		unknown adult
294	2005	East 2	9.2	8	37	adult	F	1	Scotland		female lactating
276	2005	East 3	8	7	35.26	adult	M	1	Scotland		unknown adult
277	2005	East 3	7.3	7	36.28	adult	M	1	Scotland		unknown adult
299	2005	East 6	9.6	7	39.1	adult	F	1	Scotland		female lactating
302	2005	Spare 13	9	8	38.46	adult	F	1	Scotland		female lactating
304	2005	East 4	8.6	8	37	adult	F	1	Scotland		female non-reproductive
305	2005	Spare 13	7.8	8	36.8	adult	F	1	Scotland		female lactating
308	2005	East 1	7.9	7	36.08	adult	F	1	Scotland		female non-reproductive
309	2005	East 6	10.1	7	39.28	adult	F	1	Scotland		female lactating
280	2005	Spare 13	9.4	9	36.1	adult	M	1	Scotland		unknown adult
310	2005	Spare 13	7.7	8	37.78	juvenile	F	1	Scotland		unknown juvenile
311	2005	East 4	8	8	38.54	adult	F	1	Scotland		female non-reproductive
315	2005	East 6	8.7	7	37.1	adult	F	1	Scotland		female non-reproductive
281	2005	East 1	8.6	7	38.6	adult	M	1	Scotland		unknown adult
316	2005	South 3	9.3	8	37	adult	F	1	Scotland		unknown adult
283	2005	East 2	7.4	8	35.5	adult	M	1	Scotland		unknown adult
317	2005	East 4	9.2	8	36.4	adult	F	1	Scotland		female non-reproductive
284	2005	Spare 9	8.4	8	36.48	adult	M	1	Scotland		unknown adult
319	2005	East 6	8.8	7	38.58	adult	F	1	Scotland		female non-reproductive
321	2005	South 5	8.9	8	39.1	adult	F	1	Scotland		unknown adult
290	2005	North 2	8.4	7	38.3	adult	M	1	Scotland		unknown adult
586	2006	Spare 5	8.8	6	37.04	adult	F	1	Scotland		unknown adult
588	2006	Spare 5	7.5	6	39.3	adult	F	1	Scotland		unknown adult
589	2006	West 3	9.1	8	36.81	adult	F	1	Scotland		unknown adult
291	2005	South 1	8	8	37.02	adult	M	1	Scotland		unknown adult
590	2006	Spare 9	8.8	6	39.98	adult	F	1	Scotland		unknown adult
591	2006	Spare 14	8.7	7	36.9	adult	F	1	Scotland		female lactating
593	2006	Spare 14	8.6	7	37.27	adult	F	1	Scotland		female lactating
293	2005	North 2	8.1	7	36.88	juvenile	M	1	Scotland		unknown juvenile
295	2005	Spare 9	8	8	37.6	juvenile	M	1	Scotland		unknown juvenile
296	2005	East 2	8.7	8	37.2	adult	M	1	Scotland		unknown adult
594	2006	East 6	9.3	6	37.87	adult	F	1	Scotland		female non-reproductive
595	2006	Spare 9	9	6	37.42	adult	F	1	Scotland		unknown adult
596	2006	Spare 5	8.4	6	37.79	adult	F	1	Scotland		unknown adult
597	2006	East 6	10.2	6	38.41	adult	F	1	Scotland		unknown adult
600	2006	North 2	9.2	6	38.75	adult	F	1	Scotland		female non-reproductive
601	2006	Spare 9	10.4	6	39.67	adult	F	1	Scotland		unknown adult
297	2005	North 2	8.4	7	37.2	adult	M	1	Scotland		unknown adult
602	2006	Spare 5	9.8	6	37.74	adult	F	1	Scotland		unknown adult
298	2005	East 3	7.8	7	37.4	adult	M	1	Scotland		unknown adult
604	2006	North 2	9.1	6	38.04	adult	F	1	Scotland		female pregnant
300	2005	North 2	8.6	7	38.5	adult	M	1	Scotland		unknown adult
605	2006	North 2	8.9	6	37.83	adult	F	1	Scotland		female pregnant
301	2005	East 3	7.9	7	38.2	adult	M	1	Scotland		unknown adult
303	2005	East 3	8.2	7	37.24	adult	M	1	Scotland		unknown adult
606	2006	Spare 9	7.7	6	38.8	adult	F	1	Scotland		unknown adult
789	2007	West 5	8.7	6	38.68	adult	F	1	Scotland		female lactating
306	2005	East 3	7.2	7	35	adult	M	1	Scotland		unknown adult
790	2007	West 5	8.7	6	38.11	adult	F	1	Scotland		female lactating
791	2007	West 5	11.1	6	39.35	adult	F	1	Scotland		female pregnant
793	2007	East 6	10.1	6	38.41	adult	F	1	Scotland		female pregnant
794	2007	East 6	9.9	6	38.89	adult	F	1	Scotland		female pregnant
307	2005	South 1	7.6	8	36.28	adult	M	1	Scotland		unknown adult
795	2007	South 3	7.7	7	37.34	adult	F	1	Scotland		female lactating
796	2007	Spare 14	7.9	6	38.76	adult	F	1	Scotland		female pregnant
312	2005	East 4	8.7	8	36.86	adult	M	1	Scotland		unknown adult
797	2007	South 3	8.6	7	38.18	adult	F	1	Scotland		female lactating
798	2007	West 5	8.8	6	38.98	adult	F	1	Scotland		female lactating
799	2007	Spare 9	8.3	6	38.8	adult	F	1	Scotland		female pregnant
313	2005	East 1	7.8	7	36.6	adult	M	1	Scotland		unknown adult
314	2005	East 3	8.6	7	37.1	adult	M	1	Scotland		unknown adult
318	2005	North 2	8.7	7	37.42	adult	M	1	Scotland		unknown adult
320	2005	South 1	7.4	8	37.18	adult	M	1	Scotland		unknown adult
582	2006	South 5	8.2	7	36.87	adult	M	1	Scotland		unknown adult
583	2006	New Site	8.1	6	37.77	adult	M	1	Scotland		unknown adult
584	2006	Spare 5	7.2	6	37.69	adult	M	1	Scotland		unknown adult
585	2006	South 5	7.6	7	36.09	adult	M	1	Scotland		unknown adult
1096	2008	East 6	10	6	39.32	adult	F	1	Scotland		female pregnant
1097	2008	Spare 14	8.3	7	36.43	adult	F	1	Scotland		female lactating
1098	2008	Spare 5	11	6	38.25	adult	F	1	Scotland		female pregnant
587	2006	New Site	9.3	6	37.44	adult	M	1	Scotland		unknown adult
1100	2008	Spare 14	8.4	7	37.86	adult	F	1	Scotland		female lactating
592	2006	East 6	8	6	37.02	adult	M	1	Scotland		unknown adult
1101	2008	East 6	9.3	6	38.43	adult	F	1	Scotland		female pregnant
1102	2008	New Site	9.2	5	37.77	adult	F	1	Scotland		female pregnant
598	2006	West 5	7.9	8	38	juvenile	M	1	Scotland		unknown juvenile
599	2006	Spare 5	7.5	6	35.8	adult	M	1	Scotland		unknown adult
603	2006	New Site	8.1	6	37.74	adult	M	1	Scotland		unknown adult
607	2006	Spare 14	7	7	35.13	adult	M	1	Scotland		unknown adult
1419	2009	Spare 5	8.3	7	36.98	adult	F	1	Scotland		female lactating
1420	2009	Spare 9	8.3	7	38.49	adult	F	1	Scotland		female lactating
1421	2009	North 2	9.6	8	39.4	adult	F	1	Scotland		female lactating
788	2007	South 1	9.1	7	36.19	juvenile	M	1	Scotland		unknown juvenile
792	2007	South 1	8.6	7	37.6	juvenile	M	1	Scotland		unknown juvenile
800	2007	South 3	7.4	8	35.29	adult	M	1	Scotland		unknown adult
801	2007	New Site	7.8	5	37.41	juvenile	M	1	Scotland		unknown juvenile
802	2007	West 3	7.3	8	36.9	juvenile	M	1	Scotland		unknown juvenile
1099	2008	West 5	7.7	8	37.81	adult	M	1	Scotland		unknown adult
1417	2009	East 6	9	7	38.72	adult	M	1	Scotland		unknown adult
1418	2009	North 2	8.1	8	36.82	adult	M	1	Scotland		unknown adult
1663	2010	Spare 9	8.7	6	37.92	adult	F	1	Scotland		female pregnant
1665	2010	East 3	8.8	6	38.67	adult	M	1	Scotland		unknown adult
1667	2010	South 1	7.2	8	37.09	adult	M	1	Scotland		unknown adult
1672	2010	East 3	7.4	6	34.56	adult	M	1	Scotland		unknown adult
1664	2010	North 2	9.1	6	37.51	adult	F	1	Scotland		female pregnant
1666	2010	Spare 14	8.7	7	38.48	adult	F	1	Scotland		female lactating
1668	2010	Spare 9	8	6	38	adult	F	1	Scotland		female pregnant
1669	2010	Spare 5	9.7	6	38.47	adult	F	1	Scotland		female pregnant
1670	2010	North 2	8.9	6	36.66	adult	F	1	Scotland		female pregnant
1671	2010	East 6	8.3	6	37.75	adult	F	1	Scotland		female pregnant
1673	2010	North 2	9	6	37.02	adult	F	1	Scotland		female pregnant
1674	2010	North 2	8.6	6	38.86	adult	F	1	Scotland		female non-reproductive
17	2005		5.7	6	36.44	juvenile	M	0	England	J	unknown juvenile
19	2005		5.9	7	37.13	juvenile	M	0	England	B	unknown juvenile
20	2005		8.6	7	36.45	adult	M	0	England	N	unknown adult
27	2005		7.8	7	36.64	adult	M	0	England	N	unknown adult
31	2005		6.7	7	37.03	juvenile	M	0	England	J	unknown juvenile
33	2005		5.9	7	35.26	juvenile	M	0	England	B	unknown juvenile
35	2005		8.2	7	36.82	adult	M	0	England	E	unknown adult
40	2005		7.5	6	36.3	adult	M	0	England	B	unknown adult
45	2005		7.6	6	35.75	adult	M	0	England	B	unknown adult
49	2005		7.9	7	36.31	adult	M	0	England	B	unknown adult
50	2005		7.4	7	35.64	adult	M	0	England	B	unknown adult
51	2005		6.9	8	36.04	adult	M	0	England	A	unknown adult
58	2005		7.9	6	37.74	adult	M	0	England	B	unknown adult
60	2005		8	7	36.18	adult	M	0	England	B	unknown adult
62	2005		8.5	7	36.86	adult	M	0	England	E	unknown adult
64	2005		8.7	7	39	juvenile	M	0	England	F	unknown juvenile
65	2005		6.3	7	37	juvenile	M	0	England	J	unknown juvenile
68	2005		8.4	7	36.28	adult	M	0	England	N	unknown adult
73	2005		7.4	8	37.55	adult	M	0	England	A	unknown adult
76	2005		6.5	7	36.65	juvenile	M	0	England	J	unknown juvenile
18	2005		6.3	6	36.46	juvenile	F	0	England	J	unknown juvenile
21	2005		7.8	6	37.24	adult	F	0	England	B	female pregnant
22	2005		6.2	7	35.62	juvenile	F	0	England	J	unknown juvenile
23	2005		7.5	8	36.35	juvenile	F	0	England	A	unknown juvenile
24	2005		8.3	6	37.06	adult	F	0	England	J	female lactating
25	2005		9.5	7	37.2	adult	F	0	England	E	female pregnant
26	2005		8	7	36.05	adult	F	0	England	B	female lactating
28	2005		8.2	7	37.13	adult	F	0	England	A	female lactating
29	2005		8.5	6	38.02	adult	F	0	England	J	female lactating
30	2005		6.1	7	35.7	juvenile	F	0	England	J	unknown juvenile
32	2005		8.7	7	36.01	adult	F	0	England	A	female lactating
34	2005		7.4	8	35.69	adult	F	0	England	A	unknown adult
36	2005		8.1	6	37.82	adult	F	0	England	J	female lactating
37	2005		6.4	8	36.84	adult	F	0	England	A	female non-reproductive
38	2005		7.4	7	37.97	juvenile	F	0	England	A	unknown juvenile
39	2005		7.5	6	36.55	adult	F	0	England	B	female non-reproductive
41	2005		8.7	8	37.77	adult	F	0	England	A	unknown adult
42	2005		7.8	6	38.16	adult	F	0	England	B	female pregnant
43	2005		6.3	7	35.82	juvenile	F	0	England	F	unknown juvenile
44	2005		7.6	6	37.1	adult	F	0	England	B	female non-reproductive
46	2005		7.8	8	35.66	adult	F	0	England	A	unknown adult
47	2005		8.3	7	36.58	adult	F	0	England	E	female non-reproductive
48	2005		5.4	7	35.07	juvenile	F	0	England	B	unknown juvenile
52	2005		7.5	7	38.36	juvenile	F	0	England	N	unknown juvenile
53	2005		6.8	6	38.6	juvenile	F	0	England	J	unknown juvenile
54	2005		6.8	8	38.33	adult	F	0	England	A	unknown adult
55	2005		11.4	7	38.64	adult	F	0	England	E	female pregnant
56	2005		8.1	8	37.2	adult	F	0	England	A	unknown adult
57	2005		7.8	7	36.27	adult	F	0	England	J	female pregnant
59	2005		8.1	6	36.58	adult	F	0	England	B	female pregnant
61	2005		8.4	6	37.67	adult	F	0	England	J	female lactating
63	2005		8.2	7	34.68	juvenile	F	0	England	A	unknown juvenile
66	2005		7.2	7	34.71	adult	F	0	England	A	female lactating
67	2005		10.6	7	37.2	adult	F	0	England	E	female non-reproductive
69	2005		6.5	6	36.51	juvenile	F	0	England	J	unknown juvenile
70	2005		7.9	6	35.74	adult	F	0	England	B	female non-reproductive
71	2005		8.4	7	34.63	adult	F	0	England	E	female pregnant
72	2005		7.6	7	37.43	adult	F	0	England	B	female non-reproductive
74	2005		8.5	7	39.41	adult	F	0	England	J	female lactating
75	2005		8.4	7	36.44	adult	F	0	England	J	female pregnant
77	2005		6.5	7	37.32	juvenile	F	0	England	B	unknown juvenile
78	2005		8.2	7	37.14	adult	F	0	England	B	female non-reproductive
79	2005		8.7	6	39.85	adult	F	0	England	B	female pregnant
80	2005		7.9	6	35.74	adult	F	0	England	J	female lactating
324	2006		6.7	7	37.4	juvenile	M	0	England	K	unknown juvenile
326	2006		7.2	7	37	juvenile	M	0	England	D	unknown juvenile
329	2006		8.8	7	37.6	adult	M	0	England	K	unknown adult
333	2006		9.4	7	35.5	adult	M	0	England	E	unknown adult
334	2006		8.4	5	37	adult	M	0	England	E	unknown adult
336	2006		7.6	8	35.4	adult	M	0	England	F	unknown adult
339	2006		7.8	7	35.3	adult	M	0	England	A	unknown adult
341	2006		6.1	7	34.4	juvenile	M	0	England	A	unknown juvenile
347	2006		6.2	7	35.5	juvenile	M	0	England	D	unknown juvenile
355	2006		8.5	8	37.7	adult	M	0	England	F	unknown adult
356	2006		6.8	7	36.4	juvenile	M	0	England	D	unknown juvenile
357	2006		7.8	8	36.8	adult	M	0	England	F	unknown adult
362	2006		7.8	7	36.9	adult	M	0	England	B	unknown adult
364	2006		7.2	7	37.2	juvenile	M	0	England	D	unknown juvenile
365	2006		7.2	7	35.7	juvenile	M	0	England	D	unknown juvenile
367	2006		7	8	35.1	adult	M	0	England	F	unknown adult
368	2006		7.9	8	38.4	adult	M	0	England	F	unknown adult
370	2006		8	8	34.9	adult	M	0	England	F	unknown adult
373	2006		7.6	8	35.9	adult	M	0	England	F	unknown adult
376	2006		7	8	34.5	adult	M	0	England	F	unknown adult
377	2006		6.7	7	37.3	juvenile	M	0	England	D	unknown juvenile
379	2006		8.4	5	37	adult	M	0	England	E	unknown adult
380	2006		8.3	7	36.2	adult	M	0	England	L	unknown adult
383	2006		7.6	8	37.3	adult	M	0	England	F	unknown adult
325	2006		6.3	7	36	juvenile	F	0	England	K	unknown juvenile
327	2006		8.6	5	37	adult	F	0	England	A	female pregnant
328	2006		7.2	7	37.3	juvenile	F	0	England	D	unknown juvenile
330	2006		8.4	7	35.7	adult	F	0	England	A	female lactating
331	2006		7.9	7	36.8	adult	F	0	England	A	female lactating
332	2006		8.9	7	38.3	adult	F	0	England	K	female lactating
335	2006		8.6	7	38	adult	F	0	England	D	female lactating
337	2006		8.6	7	37	adult	F	0	England	D	female lactating
338	2006		8.8	7	38.2	adult	F	0	England	A	female lactating
340	2006		9.2	5	37.2	adult	F	0	England	A	female pregnant
342	2006		8.2	7	37	adult	F	0	England	D	female lactating
343	2006		8.6	7	36.8	adult	F	0	England	D	female lactating
344	2006		8.4	8	37	adult	F	0	England	F	female lactating
345	2006		8.3	7	38.4	adult	F	0	England	D	female lactating
346	2006		9	5	38	adult	F	0	England	B	female pregnant
348	2006		7.8	7	36.7	adult	F	0	England	D	female lactating
349	2006		8.8	7	38.2	adult	F	0	England	D	female lactating
350	2006		8.3	7	37.7	adult	F	0	England	K	female lactating
351	2006		8.3	8	36.9	adult	F	0	England	F	female lactating
352	2006		7.1	7	34.1	adult	F	0	England	A	female lactating
353	2006		8.8	7	38.4	adult	F	0	England	A	female lactating
354	2006		8.7	7	38.6	adult	F	0	England	D	female lactating
358	2006		9.2	7	37.6	adult	F	0	England	D	female lactating
359	2006		8.1	5	37.3	adult	F	0	England	A	female pregnant
360	2006		6.6	7	35.2	juvenile	F	0	England	D	unknown juvenile
361	2006		7.9	7	38.8	juvenile	F	0	England	K	unknown juvenile
363	2006		8.2	7	35	adult	F	0	England	D	female lactating
366	2006		9	8	38.9	adult	F	0	England	F	female lactating
369	2006		8.9	8	35.6	adult	F	0	England	F	female lactating
371	2006		8.6	7	36	adult	F	0	England	A	female pregnant
372	2006		9.1	7	36.6	adult	F	0	England	D	female lactating
374	2006		9	7	36.8	adult	F	0	England	D	female lactating
375	2006		8.8	7	38.2	adult	F	0	England	D	female lactating
378	2006		9.1	5	37.8	adult	F	0	England	A	female pregnant
381	2006		8.3	7	37.9	adult	F	0	England	D	female lactating
382	2006		6.4	7	37.3	juvenile	F	0	England	K	female non-reproductive
812	2008		7.6	6	38.1	adult	F	0	England	A	female non-reproductive
813	2008		7.9	7	35.8	adult	F	0	England	A	female non-reproductive
814	2008		9.6	6	34.8	adult	F	0	England	A	female pregnant
815	2008		10.4	6	36.6	adult	F	0	England	D	female pregnant
816	2008		8.3	7	37.2	adult	F	0	England	D	female lactating
817	2008		6.1	9	35.4	adult	F	0	England	H	female non-reproductive
819	2008		6.4	6	34.4	adult	M	0	England	A	unknown adult
818	2008		11.3	6	40	adult	F	0	England	A	female pregnant
820	2008		8.7	7	37.9	adult	F	0	England	D	female lactating
823	2008		6.7	9	35	adult	F	0	England	H	female non-reproductive
825	2008		8.7	5	37.3	adult	F	0	England	A	female pregnant
827	2008		7.3	6	36.3	adult	F	0	England	A	female pregnant
821	2008		6.2	6	35.5	adult	M	0	England	A	unknown adult
822	2008		6.7	6	36.1	adult	M	0	England	A	unknown adult
828	2008		11.1	6	37.5	adult	F	0	England	D	female pregnant
830	2008		7.7	7	36.6	adult	F	0	England	A	female lactating
831	2008		9	5	36.7	adult	F	0	England	A	female pregnant
832	2008		10.3	6	37	adult	F	0	England	D	female pregnant
833	2008		8	7	37.4	adult	F	0	England	A	female lactating
834	2008		8.2	7	35	adult	F	0	England	A	female lactating
824	2008		5.8	9	35.4	juvenile	M	0	England	H	unknown juvenile
835	2008		8.7	5	37.2	adult	F	0	England	D	female pregnant
836	2008		9.8	6	37.6	adult	F	0	England	A	female pregnant
837	2008		9.8	6	38	adult	F	0	England	A	female pregnant
838	2008		10	6	36	adult	F	0	England	A	female pregnant
840	2008		10.2	6	36.9	adult	F	0	England	D	female pregnant
842	2008		7.9	9	38.1	adult	F	0	England	H	female lactating
844	2008		8	7	38.8	adult	F	0	England	D	female lactating
845	2008		7.8	6	37.6	adult	F	0	England	D	female lactating
846	2008		9.9	6	36.6	adult	F	0	England	D	female pregnant
847	2008		8.9	7	37.8	adult	F	0	England	D	female lactating
849	2008		7.5	6	36	adult	F	0	England	D	female non-reproductive
850	2008		9.3	6	36.3	adult	F	0	England	D	female pregnant
851	2008		8.7	5	37.8	adult	F	0	England	A	female pregnant
852	2008		8.4	7	37.2	adult	F	0	England	D	female non-reproductive
853	2008		6.6	8	35.9	juvenile	F	0	England	D	unknown juvenile
826	2008		7.1	8	36.5	juvenile	M	0	England	D	unknown juvenile
854	2008		7.4	7	35	adult	F	0	England	A	female non-reproductive
855	2008		9.4	6	37.3	adult	F	0	England	D	female pregnant
856	2008		10.2	6	37.5	adult	F	0	England	D	female pregnant
859	2008		7.7	7	36.6	adult	F	0	England	A	female non-reproductive
860	2008		10.8	6	37.6	adult	F	0	England	A	female pregnant
861	2008		8.4	5	36.1	adult	F	0	England	D	female pregnant
863	2008		10.4	6	37.2	adult	F	0	England	A	female pregnant
829	2008		7.8	6	35.8	adult	M	0	England	A	unknown adult
864	2008		7.8	8	36.5	adult	F	0	England	D	female lactating
865	2008		10	6	37.8	adult	F	0	England	D	female pregnant
866	2008		7.7	6	37.1	adult	F	0	England	A	female non-reproductive
867	2008		8.3	7	37.3	adult	F	0	England	A	female non-reproductive
868	2008		7.9	7	37.3	adult	F	0	England	A	female lactating
869	2008		6.9	9	37.1	adult	F	0	England	H	unknown adult
871	2008		7.4	6	37	adult	F	0	England	D	female pregnant
872	2008		10.6	6	38	adult	F	0	England	A	female pregnant
839	2008		6.2	9	35.9	adult	M	0	England	H	unknown adult
873	2008		8.4	7	37.5	adult	F	0	England	D	female lactating
874	2008		10.4	6	38.2	adult	F	0	England	D	female pregnant
875	2008		8.4	8	37.6	adult	F	0	England	D	female lactating
878	2008		9.9	6	37.3	adult	F	0	England	A	female pregnant
879	2008		10.3	6	38.2	adult	F	0	England	D	female pregnant
880	2008		7.9	9	37.9	adult	F	0	England	H	female lactating
881	2008		10.7	6	37.2	adult	F	0	England	A	female pregnant
841	2008		7.4	7	33.6	adult	M	0	England	D	unknown adult
882	2008		10.5	6	37.8	adult	F	0	England	D	female pregnant
883	2008		10.7	6	37.7	adult	F	0	England	A	female pregnant
885	2008		6.1	9	35	adult	F	0	England	H	female non-reproductive
886	2008		10.2	6	37.7	adult	F	0	England	D	female pregnant
887	2008		10.7	6	37.6	adult	F	0	England	A	female pregnant
888	2008		11.3	6	36.9	adult	F	0	England	D	female pregnant
889	2008		8.9	6	38.2	adult	F	0	England	D	female non-reproductive
843	2008		9	9	37	adult	M	0	England	H	unknown adult
890	2008		8.5	5	35.7	adult	F	0	England	A	female pregnant
848	2008		6.2	9	36.9	juvenile	M	0	England	H	unknown juvenile
857	2008		6.8	9	36	adult	M	0	England	H	unknown adult
891	2008		8.6	7	37.8	adult	F	0	England	A	female lactating
892	2008		9.4	7	37.2	adult	F	0	England	D	female lactating
893	2008		9	5	34.5	adult	F	0	England	A	female pregnant
894	2008		8.5	7	36.1	adult	F	0	England	D	female lactating
895	2008		8.6	7	36.9	adult	F	0	England	D	female lactating
896	2008		10.5	6	36.7	adult	F	0	England	A	female pregnant
897	2008		8.8	7	39.2	adult	F	0	England	A	female lactating
858	2008		7.2	8	35	adult	M	0	England	D	unknown adult
862	2008		6.5	9	35.5	adult	M	0	England	H	unknown adult
898	2008		10.7	6	37	adult	F	0	England	D	female pregnant
899	2008		11.4	6	36.3	adult	F	0	England	A	female pregnant
901	2008		9.3	7	37.3	adult	F	0	England	D	female lactating
902	2008		9.8	6	38.2	adult	F	0	England	D	female pregnant
903	2008		10	6	36.3	adult	F	0	England	D	female pregnant
870	2008		6.2	9	35.9	adult	M	0	England	H	unknown adult
876	2008		7.2	5	37	adult	M	0	England	D	unknown adult
904	2008		8.6	5	36.9	adult	F	0	England	A	female pregnant
877	2008		6.9	9	36.8	adult	M	0	England	H	unknown adult
884	2008		6.6	8	36.2	juvenile	M	0	England	D	unknown juvenile
905	2008		9	8	37.3	adult	F	0	England	D	female lactating
906	2008		10.3	6	36.1	adult	F	0	England	D	female pregnant
907	2008		10.4	6	37.7	adult	F	0	England	A	female pregnant
909	2008		8.7	7	38.4	adult	F	0	England	D	female lactating
900	2008		7.4	7	36	adult	M	0	England	A	unknown adult
910	2008		9	5	37.8	adult	F	0	England	A	female pregnant
911	2008		9.9	6	37.3	adult	F	0	England	D	female pregnant
912	2008		9.8	6	37.2	adult	F	0	England	D	female pregnant
913	2008		9.9	6	37.3	adult	F	0	England	D	female pregnant
914	2008		8.6	7	37	adult	F	0	England	D	female lactating
908	2008		7.1	6	36.7	adult	M	0	England	A	unknown adult
1107	2009		7.1	7	35.5	adult	M	0	England	O	unknown adult
1108	2009		8.2	7	38.3	adult	M	0	England	E	unknown adult
1109	2009		7.2	7	34.9	adult	M	0	England	O	unknown adult
1114	2009		7.1	7	36.5	adult	M	0	England	O	unknown adult
1105	2009		8	6	36.4	adult	F	0	England	A	female lactating
1106	2009		7.9	7	36.6	adult	F	0	England	I	female lactating
1110	2009		7.2	8	36.7	adult	F	0	England	H	unknown adult
1111	2009		6.9	7	38.8	adult	F	0	England	H	unknown adult
1112	2009		8.6	7	35.4	adult	F	0	England	D	female lactating
1113	2009		8.3	7	36.2	adult	F	0	England	A	female non-reproductive
1115	2009		7.2	8	36	adult	M	0	England	B	unknown adult
1116	2009		7.2	7	37.7	juvenile	F	0	England	A	unknown juvenile
1121	2009		7.3	7	36.5	adult	M	0	England	E	unknown adult
1123	2009		7.9	7	37.1	adult	M	0	England	O	unknown adult
1117	2009		8.1	8	38.1	adult	F	0	England	H	unknown adult
1118	2009		7.4	8	37.9	juvenile	F	0	England	O	unknown juvenile
1125	2009		6.8	7	37.5	adult	M	0	England	H	unknown adult
1126	2009		7	8	36	adult	M	0	England	B	unknown adult
1127	2009		6.3	8	37.5	juvenile	M	0	England	H	unknown juvenile
1129	2009		8.6	7	37.5	juvenile	M	0	England	E	unknown juvenile
1119	2009		7.2	8	37.2	adult	F	0	England	D	female non-reproductive
1120	2009		8.9	8	37.4	adult	F	0	England	M	unknown adult
1122	2009		8	7	36.7	adult	F	0	England	D	female lactating
1132	2009		6.4	7	33.7	adult	M	0	England	I	unknown adult
1124	2009		8.8	8	37.6	adult	F	0	England	G	female lactating
1135	2009		7	8	36.1	juvenile	M	0	England	A	unknown juvenile
1128	2009		9	7	38.2	adult	F	0	England	D	female lactating
1130	2009		7.7	8	37.9	adult	F	0	England	H	unknown adult
1131	2009		6.5	7	35	juvenile	F	0	England	D	unknown juvenile
1133	2009		7	8	38.3	adult	F	0	England	H	unknown adult
1134	2009		8.1	8	36.3	juvenile	F	0	England	O	unknown juvenile
1137	2009		9.7	6	36.2	adult	F	0	England	A	female lactating
1136	2009		7	7	36.7	adult	M	0	England	I	unknown adult
1138	2009		8.2	8	37.4	adult	F	0	England	C	female non-reproductive
1141	2009		7.7	8	37	adult	M	0	England	O	unknown adult
1139	2009		8.6	8	38.6	adult	F	0	England	B	female lactating
1140	2009		8	8	36.5	adult	F	0	England	G	female lactating
1142	2009		8.7	8	36.7	adult	F	0	England	B	female lactating
1148	2009		8.8	7	36.8	adult	M	0	England	I	unknown adult
1150	2009		7.3	7	36.9	juvenile	M	0	England	E	unknown juvenile
1143	2009		10.6	7	38	adult	F	0	England	E	female lactating
1151	2009		6.3	8	35.7	juvenile	M	0	England	D	unknown juvenile
1144	2009		8.5	7	38.2	adult	F	0	England	H	female lactating
1154	2009		7.3	7	35.6	adult	M	0	England	I	unknown adult
1145	2009		8.7	8	36.8	adult	F	0	England	M	unknown adult
1146	2009		7.4	8	37.7	adult	F	0	England	B	unknown adult
1147	2009		9.7	7	37.9	adult	F	0	England	E	female lactating
1149	2009		8.1	6	37.2	adult	F	0	England	A	female non-reproductive
1155	2009		7	7	36.2	adult	M	0	England	I	unknown adult
1156	2009		7.5	8	36.9	juvenile	M	0	England	O	unknown juvenile
1152	2009		8.4	8	38	adult	F	0	England	G	female lactating
1153	2009		8.6	6	36.3	adult	F	0	England	A	female lactating
1158	2009		8.9	8	37.3	adult	F	0	England	C	female lactating
1157	2009		7.3	7	35.8	adult	M	0	England	O	unknown adult
1159	2009		8.6	8	37.5	adult	F	0	England	M	unknown adult
1161	2009		6	8	35	adult	M	0	England	H	unknown adult
1163	2009		6.9	7	35.5	adult	M	0	England	H	unknown adult
1170	2009		5.9	8	37.4	adult	M	0	England	H	unknown adult
1160	2009		9.2	8	35.1	adult	F	0	England	M	unknown adult
1172	2009		7	8	37.3	adult	M	0	England	B	unknown adult
1162	2009		8	8	35.5	adult	F	0	England	B	unknown adult
1164	2009		8.4	8	37.4	adult	F	0	England	M	unknown adult
1176	2009		7.5	8	37.5	adult	M	0	England	C	unknown adult
1177	2009		6.9	7	35.7	adult	M	0	England	I	unknown adult
1179	2009		7.8	7	38.3	adult	M	0	England	I	unknown adult
1165	2009		7.8	6	36.4	adult	F	0	England	A	female lactating
1181	2009		6.8	8	38	juvenile	M	0	England	A	unknown juvenile
1166	2009		7.6	8	36.4	juvenile	F	0	England	M	unknown juvenile
1186	2009		6.7	7	37.2	adult	M	0	England	H	unknown adult
1167	2009		7.1	7	35.5	juvenile	F	0	England	D	unknown juvenile
1187	2009		6.7	7	35	juvenile	M	0	England	A	unknown juvenile
1191	2009		7.1	7	36.4	adult	M	0	England	I	unknown adult
1193	2009		6.8	7	36.4	adult	M	0	England	I	unknown adult
1194	2009		7.2	7	37.2	juvenile	M	0	England	A	unknown juvenile
1195	2009		6.6	8	36.2	adult	M	0	England	A	unknown adult
1168	2009		8.5	8	38.2	adult	F	0	England	B	female lactating
1169	2009		7.3	8	38	juvenile	F	0	England	G	unknown juvenile
1197	2009		7	8	36.7	juvenile	M	0	England	M	unknown juvenile
1200	2009		7.7	7	36	adult	M	0	England	O	unknown adult
1201	2009		7.2	7	36.1	adult	M	0	England	I	unknown adult
1171	2009		6.9	7	38.2	juvenile	F	0	England	H	unknown juvenile
1173	2009		7.8	8	36.7	adult	F	0	England	A	unknown adult
1174	2009		6.9	7	38.3	juvenile	F	0	England	A	unknown juvenile
1202	2009		7.4	8	37.9	adult	M	0	England	H	unknown adult
1204	2009		6.5	8	36.2	juvenile	M	0	England	B	unknown juvenile
1175	2009		8.4	6	37.1	adult	F	0	England	A	female lactating
1178	2009		7.8	7	38.2	adult	F	0	England	E	unknown adult
1206	2009		6	8	34.9	juvenile	M	0	England	D	unknown juvenile
1180	2009		7.9	8	36.9	adult	F	0	England	G	female non-reproductive
1182	2009		7.7	7	35.9	adult	F	0	England	D	female lactating
1183	2009		7	7	36.2	juvenile	F	0	England	A	unknown juvenile
1208	2009		7.3	8	34.3	adult	M	0	England	B	unknown adult
1209	2009		6.3	7	35.9	juvenile	M	0	England	H	unknown juvenile
1184	2009		6.3	7	38.2	juvenile	F	0	England	H	unknown juvenile
1185	2009		8	8	36.7	adult	F	0	England	G	female lactating
1188	2009		8.1	8	38	adult	F	0	England	A	unknown adult
1189	2009		9.2	7	37.7	adult	F	0	England	A	female lactating
1210	2009		7	8	36.9	juvenile	M	0	England	G	unknown juvenile
1211	2009		6.8	8	36.5	adult	M	0	England	H	unknown adult
1190	2009		6.3	7	35.3	juvenile	F	0	England	D	unknown juvenile
1212	2009		7.6	7	37	adult	M	0	England	I	unknown adult
1192	2009		8	8	37.5	adult	F	0	England	G	female lactating
1196	2009		7.2	8	36.5	juvenile	F	0	England	A	unknown juvenile
1198	2009		8.3	8	37.7	adult	F	0	England	G	female lactating
1215	2009		7.2	7	36.9	adult	M	0	England	I	unknown adult
1199	2009		6.9	7	36.6	juvenile	F	0	England	A	unknown juvenile
1203	2009		9.2	7	38.5	adult	F	0	England	D	female lactating
1205	2009		8.7	7	37.6	adult	F	0	England	D	female lactating
1216	2009		7.1	7	37.9	juvenile	M	0	England	H	unknown juvenile
1207	2009		6.4	8	35.8	juvenile	F	0	England	G	unknown juvenile
1217	2009		6.9	7	36.1	juvenile	M	0	England	A	unknown juvenile
1221	2009		7	8	37.3	juvenile	M	0	England	B	unknown juvenile
1213	2009		6.7	7	38.3	juvenile	F	0	England	H	unknown juvenile
1222	2009		8.2	7	37.4	adult	M	0	England	E	unknown adult
1225	2009		6.3	8	35	juvenile	M	0	England	D	unknown juvenile
1214	2009		8.4	8	35.8	adult	F	0	England	M	unknown adult
1218	2009		9.1	8	38.2	adult	F	0	England	M	female lactating
1229	2009		8.6	7	35.7	adult	M	0	England	E	unknown adult
1230	2009		8.3	7	36.9	adult	M	0	England	E	unknown adult
1219	2009		8	8	37.5	adult	F	0	England	G	female lactating
1235	2009		7.1	7	37.7	adult	M	0	England	I	unknown adult
1236	2009		8.4	7	37.1	juvenile	M	0	England	E	unknown juvenile
1220	2009		7.9	8	37.5	juvenile	F	0	England	A	unknown juvenile
1223	2009		7.5	6	34.6	adult	F	0	England	A	female lactating
1224	2009		8.9	8	38.8	adult	F	0	England	O	female lactating
1226	2009		8.1	8	38.2	adult	F	0	England	G	female lactating
1227	2009		7	8	37.9	adult	F	0	England	H	unknown adult
1228	2009		8.4	8	37.2	adult	F	0	England	B	female lactating
1231	2009		7.5	6	35.8	adult	F	0	England	A	female lactating
1232	2009		7.3	7	37.9	juvenile	F	0	England	A	unknown juvenile
1233	2009		8	8	35.6	adult	F	0	England	M	unknown adult
1234	2009		7.5	8	37.1	juvenile	F	0	England	G	unknown juvenile
1427	2010		7.5	7	36.1	juvenile	M	0	England	A	unknown juvenile
1429	2010		7.2	8	36.6	adult	M	0	England	B	unknown adult
1422	2010		7.9	7	37.8	adult	F	0	England	A	female non-reproductive
1430	2010		6.9	9	35.7	adult	M	0	England	C	unknown adult
1431	2010		6.8	7	36.5	juvenile	M	0	England	A	unknown juvenile
1423	2010		7.2	9	35.8	adult	F	0	England	H	unknown adult
1424	2010		8.1	7	36.9	adult	F	0	England	D	female lactating
1432	2010		7.4	9	35.9	adult	M	0	England	C	unknown adult
1434	2010		6.6	8	36.7	juvenile	M	0	England	H	unknown juvenile
1425	2010		6.6	7	35.2	juvenile	F	0	England	H	unknown juvenile
1426	2010		8.2	7	37.3	adult	F	0	England	D	female lactating
1428	2010		6.6	7	36	juvenile	F	0	England	H	unknown juvenile
1436	2010		8.4	8	37.1	adult	M	0	England	C	unknown adult
1440	2010		8.1	8	37.7	adult	M	0	England	C	unknown adult
1433	2010		8.5	8	38	adult	F	0	England	B	female lactating
1442	2010		6.8	7	35.6	juvenile	M	0	England	A	unknown juvenile
1435	2010		10.9	8	38.1	adult	F	0	England	C	female lactating
1437	2010		6.8	7	38.2	juvenile	F	0	England	H	unknown juvenile
1445	2010		7.1	8	35.7	adult	M	0	England	A	unknown adult
1448	2010		7.6	7	37.1	juvenile	M	0	England	A	unknown juvenile
1438	2010		8.1	7	36.9	adult	F	0	England	D	female lactating
1439	2010		8.5	8	37.4	adult	F	0	England	A	female lactating
1441	2010		7.8	9	38.3	adult	F	0	England	A	unknown adult
1443	2010		7	8	37.5	juvenile	F	0	England	A	unknown juvenile
1449	2010		6.4	7	38.3	juvenile	M	0	England	H	unknown juvenile
1444	2010		7.5	7	36.9	adult	F	0	England	H	female lactating
1452	2010		8	8	37.4	juvenile	M	0	England	A	unknown juvenile
1446	2010		7.8	7	37.7	juvenile	F	0	England	A	unknown juvenile
1447	2010		8.1	7	37.6	adult	F	0	England	D	female lactating
1453	2010		10.7	9	36.8	adult	M	0	England	C	unknown adult
1457	2010		7.4	8	37.7	adult	M	0	England	B	unknown adult
1450	2010		7.2	8	39.1	juvenile	F	0	England	H	unknown juvenile
1451	2010		7.5	7	36.6	juvenile	F	0	England	A	unknown juvenile
1458	2010		8.3	8	37.6	adult	M	0	England	C	unknown adult
1454	2010		8.2	7	36.4	adult	F	0	England	A	female lactating
1455	2010		7.5	8	36.4	juvenile	F	0	England	B	unknown juvenile
1456	2010		9.1	7	38	adult	F	0	England	A	female lactating
1460	2010		6.8	7	35.8	juvenile	M	0	England	A	unknown juvenile
1459	2010		7	8	37.1	adult	F	0	England	B	unknown adult
1461	2010		7.7	9	39.2	adult	F	0	England	C	unknown adult
1462	2010		8.9	7	38	adult	F	0	England	A	female lactating
1465	2010		7	8	36.8	juvenile	F	0	England	B	unknown juvenile
1463	2010		6.7	8	37.3	juvenile	M	0	England	H	unknown juvenile
1466	2010		7.7	7	37.9	adult	F	0	England	A	female non-reproductive
1464	2010		6.3	7	35.2	juvenile	M	0	England	H	unknown juvenile
1467	2010		7.9	7	39.3	juvenile	F	0	England	A	unknown juvenile
1468	2010		7.5	8	34.6	juvenile	F	0	England	B	unknown juvenile
1470	2010		7.7	8	37.4	juvenile	F	0	England	A	unknown juvenile
1469	2010		6.9	9	37.5	adult	M	0	England	C	unknown adult
1472	2010		6.7	8	35.9	juvenile	F	0	England	H	unknown juvenile
1473	2010		8	7	38.2	adult	F	0	England	A	female non-reproductive
1471	2010		7.5	7	37.7	juvenile	M	0	England	A	unknown juvenile
1474	2010		7.5	9	36	juvenile	M	0	England	A	unknown juvenile
1475	2010		7	9	37.2	adult	M	0	England	B	unknown adult
1478	2010		7	9	36.7	juvenile	M	0	England	B	unknown juvenile
1482	2010		7.8	7	37.4	juvenile	M	0	England	A	unknown juvenile
1487	2010		7.6	7	36.7	juvenile	M	0	England	A	unknown juvenile
1476	2010		7.8	9	37.6	adult	F	0	England	A	unknown adult
1489	2010		6.6	8	37.7	adult	M	0	England	H	unknown adult
1477	2010		8.4	9	37.6	adult	F	0	England	C	unknown adult
1493	2010		7.1	9	37.1	adult	M	0	England	A	unknown adult
1479	2010		6.6	7	37.1	juvenile	F	0	England	H	unknown juvenile
1480	2010		8.4	7	36.1	adult	F	0	England	D	female lactating
1481	2010		7.8	7	37.9	juvenile	F	0	England	A	unknown juvenile
1496	2010		6	8	37.4	adult	M	0	England	H	unknown adult
1483	2010		8.2	7	36.8	adult	F	0	England	D	female lactating
1497	2010		6.3	7	34.6	juvenile	M	0	England	H	unknown juvenile
1498	2010		8.2	9	36.9	adult	M	0	England	C	unknown adult
1484	2010		8.2	7	36.8	adult	F	0	England	D	female lactating
1499	2010		7.6	9	35.7	adult	M	0	England	A	unknown adult
1500	2010		7.3	9	36.9	adult	M	0	England	A	unknown adult
1485	2010		8	7	38.4	adult	F	0	England	H	female lactating
1486	2010		7.1	8	36.5	juvenile	F	0	England	A	unknown juvenile
1488	2010		8	9	38	juvenile	F	0	England	A	unknown juvenile
1501	2010		6.4	7	36.9	juvenile	M	0	England	H	unknown juvenile
1490	2010		6.7	8	37.7	juvenile	F	0	England	H	unknown juvenile
1503	2010		6.8	8	35.3	adult	M	0	England	A	unknown adult
1491	2010		7	9	37.9	adult	F	0	England	H	unknown adult
1505	2010		7	8	37.4	juvenile	M	0	England	A	unknown juvenile
1509	2010		7.8	9	37.5	adult	M	0	England	A	unknown adult
1511	2010		8.2	8	36.7	adult	M	0	England	C	unknown adult
1512	2010		6.7	8	36.8	adult	M	0	England	B	unknown adult
1492	2010		7.6	9	37.5	adult	F	0	England	A	unknown adult
1494	2010		7.6	7	37.6	juvenile	F	0	England	A	unknown juvenile
1495	2010		7.5	9	38.3	juvenile	F	0	England	A	unknown juvenile
1502	2010		6.6	7	37	juvenile	F	0	England	H	unknown juvenile
1504	2010		9	8	37.6	adult	F	0	England	C	female lactating
1506	2010		7.3	8	36.3	juvenile	F	0	England	B	unknown juvenile
1507	2010		8.1	7	38.5	juvenile	F	0	England	A	unknown juvenile
1508	2010		6.8	8	37.8	juvenile	F	0	England	H	unknown juvenile
1510	2010		8.8	7	38.7	adult	F	0	England	C	female non-reproductive
1675	2011		7.4	8	36.9	adult	M	0	England	I	unknown adult
1676	2011		7.7	8	34.6	juvenile	F	0	England	B	unknown juvenile
1678	2011		7.7	8	36.8	adult	M	0	England	I	unknown adult
1677	2011		6.7	8	37.5	juvenile	F	0	England	H	unknown juvenile
1680	2011		8.6	7	37.9	adult	F	0	England	A	female lactating
1682	2011		7	8	37.5	juvenile	F	0	England	H	unknown juvenile
1679	2011		6.6	8	35.1	adult	M	0	England	A	unknown adult
1683	2011	nk	nk	8	37.5	adult	F	0	England	H	unknown adult
1681	2011		8.8	9	36.4	adult	M	0	England	C	unknown adult
1684	2011		9.7	9	38.2	adult	F	0	England	C	unknown adult
1686	2011		7.1	8	37.4	juvenile	F	0	England	H	unknown juvenile
1685	2011		7.3	8	35.9	adult	M	0	England	I	unknown adult
1688	2011		8.1	8	37.4	adult	F	0	England	A	unknown adult
1687	2011		6.4	8	36.8	juvenile	M	0	England	H	unknown juvenile
1690	2011		7.6	9	37.7	adult	M	0	England	C	unknown adult
1689	2011		6.9	8	38	adult	F	0	England	H	unknown adult
1692	2011		8.5	8	38.4	adult	M	0	England	I	unknown adult
1691	2011		7.4	7	35.1	adult	F	0	England	B	female lactating
1693	2011		6.6	8	36.6	juvenile	M	0	England	H	unknown juvenile
1695	2011		8.3	9	37.3	adult	M	0	England	C	unknown adult
1694	2011		9	8	36.9	adult	F	0	England	C	unknown adult
1697	2011		7.3	8	36.4	adult	M	0	England	A	unknown adult
1698	2011		7.5	8	36.6	adult	M	0	England	H	unknown adult
1696	2011		8.3	8	37.1	adult	F	0	England	B	unknown adult
1699	2011		8.5	7	37.7	adult	F	0	England	A	female lactating
1700	2011		7.1	8	34.1	juvenile	M	0	England	I	unknown juvenile
1701	2011		7.3	8	37.5	adult	M	0	England	I	unknown adult
1702	2011		7.7	8	37.1	adult	F	0	England	H	unknown adult
1703	2011		8.3	8	36.5	adult	F	0	England	C	unknown adult
1706	2011		7.6	7	37.6	juvenile	F	0	England	A	unknown juvenile
1707	2011		9.9	7	39	adult	F	0	England	D	female lactating
1704	2011		7.2	9	35.5	adult	M	0	England	H	unknown adult
1705	2011		7.7	8	36.6	adult	M	0	England	I	unknown adult
1710	2011		6.9	8	36.5	adult	M	0	England	H	unknown adult
1711	2011		6.9	8	36.1	adult	M	0	England	H	unknown adult
1712	2011		6.9	8	35	adult	M	0	England	I	unknown adult
1708	2011		8.8	9	38.3	adult	F	0	England	C	unknown adult
1709	2011		8.4	8	38.4	adult	F	0	England	I	unknown adult
1713	2011		8.1	8	38.1	adult	M	0	England	C	unknown adult
1714	2011		9	8	35.5	adult	M	0	England	C	unknown adult
1717	2011		7.4	7	35.5	adult	M	0	England	B	unknown adult
1715	2011		7.4	8	37.8	adult	F	0	England	H	unknown adult
1718	2011		6.9	8	36.4	adult	M	0	England	H	unknown adult
1716	2011		7.6	8	37.9	juvenile	F	0	England	H	unknown juvenile
1720	2011		8.5	7	38	adult	F	0	England	D	female lactating
1722	2011		8.1	8	37.8	juvenile	F	0	England	C	unknown juvenile
1723	2011		8.6	9	36.4	adult	F	0	England	C	unknown adult
1724	2011		7	8	38.1	juvenile	F	0	England	H	unknown juvenile
1719	2011		7.3	8	36.5	adult	M	0	England	I	unknown adult
1721	2011		8.5	8	37.2	adult	M	0	England	C	unknown adult
1725	2011		7.2	8	36	juvenile	F	0	England	A	unknown juvenile
1726	2011		7.1	8	38.1	juvenile	F	0	England	H	unknown juvenile
1727	2011		7.4	8	36.8	adult	M	0	England	A	unknown adult
1729	2011		8	7	37.5	adult	F	0	England	H	female lactating
1728	2011		7.1	8	35.6	adult	M	0	England	I	unknown adult
1731	2011		7.3	9	37.8	adult	M	0	England	C	unknown adult
1733	2011		6.7	9	36.3	adult	M	0	England	H	unknown adult
1730	2011		7.7	9	37.4	juvenile	F	0	England	C	unknown juvenile
1734	2011		8.1	9	38.1	adult	M	0	England	C	unknown adult
1735	2011		7	8	36.7	adult	M	0	England	I	unknown adult
1732	2011		6.7	8	34.7	adult	F	0	England	A	unknown adult
1737	2011		6.6	7	36.5	adult	M	0	England	A	unknown adult
1736	2011		6.6	8	36.6	juvenile	F	0	England	H	unknown juvenile
1738	2011		7.3	9	36.4	adult	M	0	England	C	unknown adult
1739	2011		7.2	8	37	adult	F	0	England	A	unknown adult
1740	2011		7.3	8	36.9	adult	M	0	England	B	unknown adult
1741	2011		7.8	8	36	adult	F	0	England	A	unknown adult
1742	2011		6.5	7	36.4	juvenile	M	0	England	A	unknown juvenile
1744	2011		6.5	7	36.1	juvenile	M	0	England	A	unknown juvenile
1743	2011		7.6	8	36.2	adult	F	0	England	H	unknown adult
1745	2011		7.5	8	37.6	adult	F	0	England	I	unknown adult
1746	2011		8.9	7	36.3	adult	M	0	England	C	unknown adult
1748	2011		6.9	8	36.4	adult	F	0	England	H	unknown adult
1749	2011		8.1	8	38	adult	F	0	England	C	unknown adult
1747	2011		7.7	8	37.7	adult	M	0	England	I	unknown adult
1750	2011		7	7	35.5	juvenile	M	0	England	A	unknown juvenile
1751	2011		7	8	36.9	adult	F	0	England	H	unknown adult
1752	2011		8.2	8	37.5	adult	F	0	England	C	unknown adult
1755	2011		6.8	8	37.6	adult	F	0	England	H	unknown adult
1753	2011		6.8	8	38.1	juvenile	M	0	England	H	unknown juvenile
1756	2011		8	7	37.3	juvenile	F	0	England	C	unknown juvenile
1754	2011		7.2	8	37.1	juvenile	M	0	England	H	unknown juvenile
1757	2011		8.9	8	38.4	adult	F	0	England	A	unknown adult
1758	2011		8	7	37.4	adult	M	0	England	A	unknown adult
1760	2011		6.5	8	35.3	adult	M	0	England	H	unknown adult
1759	2011		8.1	7	36.8	adult	F	0	England	A	female lactating
1762	2011		9.2	8	38.4	adult	M	0	England	C	unknown adult
1761	2011		7.5	7	36	juvenile	F	0	England	A	unknown juvenile
1763	2011		6.6	7	35.3	juvenile	M	0	England	A	unknown juvenile
1764	2011		8.8	9	38.1	adult	F	0	England	C	unknown adult
1766	2011		8.2	8	37.4	adult	F	0	England	H	unknown adult
1768	2011		8.8	7	35.7	adult	F	0	England	D	female lactating
1765	2011		6.7	8	37.2	adult	M	0	England	A	unknown adult
1769	2011		7.6	8	37.3	adult	F	0	England	H	unknown adult
1770	2011		7	8	37.3	juvenile	F	0	England	H	unknown juvenile
1787	2012		8.3	7	38.2	adult	F	0	England	D	female non-reproductive
1767	2011		6.5	8	35.5	juvenile	M	0	England	H	unknown juvenile
1782	2012		7.8	8	36	adult	M	0	England	D	unknown adult
1789	2012		7.6	6	36.2	adult	F	0	England	D	female pregnant
1792	2012		6.9	8	35.8	juvenile	F	0	England	A	unknown juvenile
1783	2012		6.4	9	36.7	juvenile	M	0	England	A	unknown juvenile
1794	2012		8.2	6	38	adult	F	0	England	A	female pregnant
1784	2012		7.5	9	36.5	adult	M	0	England	A	unknown adult
1785	2012		7.5	8	36.9	adult	M	0	England	C	unknown adult
1786	2012		7.3	8	35.3	adult	M	0	England	A	unknown adult
1788	2012		7.5	7	35.6	adult	M	0	England	A	unknown adult
1790	2012		7.3	8	37.4	adult	M	0	England	A	unknown adult
1791	2012		6.9	8	35.6	juvenile	M	0	England	A	unknown juvenile
1795	2012		7.7	6	38	adult	F	0	England	A	female non-reproductive
1793	2012		7.3	8	36.9	adult	M	0	England	D	unknown adult
1797	2012		8.5	8	37	adult	F	0	England	A	unknown adult
1796	2012		7.8	8	35.9	juvenile	M	0	England	D	unknown juvenile
1801	2012		6.6	9	36.9	juvenile	M	0	England	A	unknown juvenile
1798	2012		8.3	6	37.6	adult	F	0	England	A	female pregnant
1802	2012		7	8	36.1	juvenile	M	0	England	C	unknown juvenile
1799	2012		7.5	8	35.4	juvenile	F	0	England	A	unknown juvenile
1800	2012		7.6	7	34.3	adult	F	0	England	A	female non-reproductive
1803	2012		7.9	6	36.6	adult	M	0	England	D	unknown adult
1804	2012		7.5	7	34.2	adult	F	0	England	A	female lactating
1805	2012		7.1	6	35.3	adult	F	0	England	A	female pregnant
1806	2012		6.6	9	35.2	juvenile	F	0	England	A	unknown juvenile
1807	2012		8.4	7	36.8	adult	F	0	England	A	female pregnant
1810	2012		6.8	8	35.6	adult	M	0	England	A	unknown adult
1811	2012		6.9	8	35.6	juvenile	M	0	England	A	unknown juvenile
1813	2012		8.1	6	37.1	adult	M	0	England	D	unknown adult
1808	2012		9	7	37.6	adult	F	0	England	D	female lactating
1809	2012		9	8	36.9	adult	F	0	England	C	female non-reproductive
1812	2012		7.6	7	36.2	adult	F	0	England	D	female lactating
1814	2012		7.4	8	37.1	adult	F	0	England	A	female non-reproductive
1815	2012		7.1	8	35.7	juvenile	F	0	England	A	unknown juvenile
1816	2012		9.2	8	36.2	adult	F	0	England	C	unknown adult
1818	2012		8	8	36.3	adult	M	0	England	D	unknown adult
1819	2012		8	8	37.3	adult	M	0	England	C	unknown adult
1817	2012		10.2	8	37.9	adult	F	0	England	A	unknown adult
1820	2012		7	8	36.6	juvenile	M	0	England	A	unknown juvenile
1822	2012		9.2	7	37.5	adult	F	0	England	D	female non-reproductive
1823	2012		8.3	7	36.9	adult	F	0	England	D	female non-reproductive
1824	2012		7.8	7	36.7	adult	F	0	England	D	female non-reproductive
1825	2012		8	7	36.3	adult	F	0	England	D	female non-reproductive
1821	2012		6.9	8	35.5	juvenile	M	0	England	A	unknown juvenile
1828	2012		6.8	8	35.8	juvenile	M	0	England	A	unknown juvenile
1829	2012		7.4	8	36.6	juvenile	M	0	England	D	unknown juvenile
1830	2012		6.7	6	34.7	adult	M	0	England	D	unknown adult
1826	2012		11.3	8	39.8	adult	F	0	England	C	female pregnant
1827	2012		8.3	7	37.1	adult	F	0	England	A	female lactating
1831	2012		7.3	8	35.5	juvenile	F	0	England	A	unknown juvenile
1832	2012		7.2	6	36.4	adult	F	0	England	A	female non-reproductive
1833	2012		7.8	8	37.1	juvenile	F	0	England	A	unknown juvenile
1834	2012		8.1	7	35.9	adult	F	0	England	D	female lactating
1835	2012		8.3	8	36.6	adult	M	0	England	D	unknown adult
1836	2012		7	8	34.5	juvenile	M	0	England	A	unknown juvenile
1841	2012		7.8	8	36.4	adult	M	0	England	D	unknown adult
1837	2012		7.6	6	36	adult	F	0	England	A	female lactating
1838	2012		9.1	7	37.3	adult	F	0	England	D	female lactating
1839	2012		7	9	36.4	adult	F	0	England	A	unknown adult
1840	2012		7.9	7	35.6	adult	F	0	England	A	female non-reproductive
1846	2012		7.3	8	35.3	juvenile	M	0	England	D	unknown juvenile
1842	2012		6.4	9	35.4	adult	F	0	England	A	unknown adult
1843	2012		7	8	35.3	juvenile	F	0	England	A	unknown juvenile
1844	2012		7.2	8	37.2	adult	F	0	England	A	unknown adult
1845	2012		7.7	8	36.4	adult	F	0	England	A	unknown adult
1847	2012		6.7	8	36.4	juvenile	F	0	England	A	unknown juvenile
84	2005	North 2	8.5	7	37.9	adult	M	0	Scotland		unknown adult
86	2005	East 3	7.4	7	36.34	adult	M	0	Scotland		unknown adult
92	2005	East 2	7.3	8	37.7	adult	M	0	Scotland		unknown adult
93	2005	East 2	7	8	35.8	adult	M	0	Scotland		unknown adult
94	2005	South 3	7.6	8	36.68	adult	M	0	Scotland		unknown adult
100	2005	Spare 9	8	8	37.6	adult	M	0	Scotland		unknown adult
102	2005	South 5	7.4	8	35.98	juvenile	M	0	Scotland		unknown juvenile
106	2005	East 4	7.9	8	37.2	adult	M	0	Scotland		unknown adult
107	2005	South 1	7.4	8	34.92	adult	M	0	Scotland		unknown adult
109	2005	Spare 9	7.9	8	38.24	juvenile	M	0	Scotland		unknown juvenile
110	2005	South 1	7.7	8	36.9	adult	M	0	Scotland		unknown adult
116	2005	Spare 9	7.8	8	38.48	adult	M	0	Scotland		unknown adult
118	2005	South 1	7.9	8	37.5	adult	M	0	Scotland		unknown adult
119	2005	North 2	7.9	7	35.92	adult	M	0	Scotland		unknown adult
120	2005	South 1	7.2	8	36.54	adult	M	0	Scotland		unknown adult
121	2005	East 2	8	8	37.74	adult	M	0	Scotland		unknown adult
122	2005	South 1	7.8	8	38	adult	M	0	Scotland		unknown adult
123	2005	South 3	7.4	8	36.3	juvenile	M	0	Scotland		unknown juvenile
124	2005	East 3	8	7	37.27	adult	M	0	Scotland		unknown adult
125	2005	East 3	7.7	7	36.02	adult	M	0	Scotland		unknown adult
127	2005	South 1	7.4	8	37.3	adult	M	0	Scotland		unknown adult
131	2005	East 6	8.7	7	38.32	juvenile	M	0	Scotland		unknown juvenile
132	2005	Spare 9	7.8	8	37.78	adult	M	0	Scotland		unknown adult
133	2005	East 2	7.7	8	36.98	adult	M	0	Scotland		unknown adult
134	2005	East 2	7.3	8	36.3	adult	M	0	Scotland		unknown adult
135	2005	South 5	7	8	36.76	adult	M	0	Scotland		unknown adult
136	2005	East 1	7.8	7	37.6	juvenile	M	0	Scotland		unknown juvenile
138	2005	North 2	8.3	7	38.48	adult	M	0	Scotland		unknown adult
139	2005	Spare 9	8.1	8	38.8	adult	M	0	Scotland		unknown adult
143	2005	West 3	8.5	8	36	adult	M	0	Scotland		unknown adult
144	2005	East 1	7.9	7	36.42	adult	M	0	Scotland		unknown adult
145	2005	East 4	7	8	36.9	adult	M	0	Scotland		unknown adult
150	2005	South 5	7.4	8	37.4	juvenile	M	0	Scotland		unknown juvenile
153	2005	South 3	7.2	8	37.2	adult	M	0	Scotland		unknown adult
154	2005	East 3	8.4	7	37.65	adult	M	0	Scotland		unknown adult
156	2005	East 4	7.1	8	35.88	adult	M	0	Scotland		unknown adult
158	2005	South 3	9.3	8	37.98	adult	M	0	Scotland		unknown adult
159	2005	North 2	8.6	7	37	adult	M	0	Scotland		unknown adult
160	2005	East 1	7.6	7	37.21	adult	M	0	Scotland		unknown adult
161	2005	Spare 13	7.9	8	37.1	adult	M	0	Scotland		unknown adult
162	2005	West 3	9.2	8	37.4	adult	M	0	Scotland		unknown adult
164	2005	East 6	8.7	7	35.64	adult	M	0	Scotland		unknown adult
165	2005	East 4	10.3	8	38.46	adult	M	0	Scotland		unknown adult
166	2005	West 3	7.1	8	35.5	juvenile	M	0	Scotland		unknown juvenile
167	2005	South 1	8.4	8	38.14	adult	M	0	Scotland		unknown adult
170	2005	East 1	8	7	37.28	adult	M	0	Scotland		unknown adult
171	2005	Spare 13	7	8	36.28	juvenile	M	0	Scotland		unknown juvenile
172	2005	South 5	7.9	8	36.3	adult	M	0	Scotland		unknown adult
173	2005	South 5	8.1	8	38.22	adult	M	0	Scotland		unknown adult
174	2005	North 2	8.8	7	36.92	adult	M	0	Scotland		unknown adult
175	2005	East 2	7.4	8	35.9	adult	M	0	Scotland		unknown adult
176	2005	East 2	7.5	8	35.1	juvenile	M	0	Scotland		unknown juvenile
178	2005	Spare 13	7.3	8	35.9	juvenile	M	0	Scotland		unknown juvenile
181	2005	East 4	8	8	36.9	adult	M	0	Scotland		unknown adult
183	2005	Spare 9	8.9	8	39.68	juvenile	M	0	Scotland		unknown juvenile
184	2005	Spare 9	7.7	8	36.72	adult	M	0	Scotland		unknown adult
185	2005	East 3	7.7	7	38.58	adult	M	0	Scotland		unknown adult
186	2005	North 2	8	7	36.42	adult	M	0	Scotland		unknown adult
187	2005	East 3	7.9	7	38	adult	M	0	Scotland		unknown adult
191	2005	East 1	8.1	7	36.15	adult	M	0	Scotland		unknown adult
192	2005	East 2	8.3	8	36.4	adult	M	0	Scotland		unknown adult
198	2005	East 4	7.1	8	36.4	adult	M	0	Scotland		unknown adult
199	2005	North 2	8.3	7	38	adult	M	0	Scotland		unknown adult
200	2005	East 4	8.5	8	36.52	adult	M	0	Scotland		unknown adult
201	2005	South 1	7.4	8	36.1	adult	M	0	Scotland		unknown adult
202	2005	East 6	8.7	7	37.56	adult	M	0	Scotland		unknown adult
206	2005	East 1	8.4	7	37.2	adult	M	0	Scotland		unknown adult
209	2005	South 3	7	8	35.38	adult	M	0	Scotland		unknown adult
211	2005	East 3	7.4	7	37.6	adult	M	0	Scotland		unknown adult
212	2005	South 1	7.3	8	37.58	adult	M	0	Scotland		unknown adult
213	2005	South 1	7.4	8	36.18	adult	M	0	Scotland		unknown adult
215	2005	West 3	8	8	37.26	juvenile	M	0	Scotland		unknown juvenile
216	2005	North 2	8.2	7	37.2	adult	M	0	Scotland		unknown adult
217	2005	East 2	8.2	8	36.16	adult	M	0	Scotland		unknown adult
218	2005	Spare 9	9.1	8	37.1	adult	M	0	Scotland		unknown adult
220	2005	South 5	8	8	37.2	adult	M	0	Scotland		unknown adult
221	2005	East 6	8.6	7	37.81	adult	M	0	Scotland		unknown adult
85	2005	Spare 9	8.7	8	39.7	adult	F	0	Scotland		female non-reproductive
222	2005	West 3	8.2	8	36.68	adult	M	0	Scotland		unknown adult
87	2005	North 2	9.3	7	39.32	adult	F	0	Scotland		female non-reproductive
88	2005	East 3	8.9	7	39.22	adult	F	0	Scotland		female lactating
223	2005	South 1	7.6	8	37.02	adult	M	0	Scotland		unknown adult
89	2005	North 2	9.1	7	38.18	adult	F	0	Scotland		female lactating
90	2005	Spare 13	7.6	8	35.4	juvenile	F	0	Scotland		unknown juvenile
91	2005	North 2	9.5	7	36.78	adult	F	0	Scotland		female lactating
224	2005	East 2	8.5	8	36.6	adult	M	0	Scotland		unknown adult
226	2005	East 3	8.2	7	37.64	adult	M	0	Scotland		unknown adult
95	2005	Spare 13	9.5	8	39.22	adult	F	0	Scotland		female lactating
229	2005	West 3	7.7	8	36.32	adult	M	0	Scotland		unknown adult
96	2005	West 3	8.9	8	37.72	adult	F	0	Scotland		unknown adult
97	2005	East 2	8.1	8	36.88	juvenile	F	0	Scotland		unknown juvenile
231	2005	South 3	8.8	8	37.02	adult	M	0	Scotland		unknown adult
98	2005	South 3	8	8	36	adult	F	0	Scotland		female non-reproductive
233	2005	South 1	8	8	36.2	adult	M	0	Scotland		unknown adult
99	2005	South 3	9.4	8	36.38	adult	F	0	Scotland		unknown adult
101	2005	East 1	8.8	7	37.23	adult	F	0	Scotland		female non-reproductive
103	2005	South 1	7.5	8	37.6	adult	F	0	Scotland		female non-reproductive
104	2005	East 4	8.1	8	37.9	adult	F	0	Scotland		female non-reproductive
105	2005	East 1	7.9	7	36.35	adult	F	0	Scotland		female non-reproductive
234	2005	East 6	8.4	7	37.2	juvenile	M	0	Scotland		unknown juvenile
108	2005	South 3	9.1	8	37	adult	F	0	Scotland		female lactating
111	2005	South 5	7.6	8	37.14	adult	F	0	Scotland		female non-reproductive
112	2005	East 6	9.5	7	39.2	adult	F	0	Scotland		female lactating
113	2005	North 2	9.2	7	36.4	adult	F	0	Scotland		female lactating
114	2005	West 3	9.5	8	39	adult	F	0	Scotland		female lactating
115	2005	East 3	8.9	7	38.42	adult	F	0	Scotland		female lactating
117	2005	East 6	10.5	7	39.62	adult	F	0	Scotland		female lactating
238	2005	North 2	8.3	7	37.5	adult	M	0	Scotland		unknown adult
240	2005	Spare 9	7.7	8	37.24	adult	M	0	Scotland		unknown adult
241	2005	Spare 13	7.9	8	37.3	juvenile	M	0	Scotland		unknown juvenile
126	2005	South 3	10.1	8	36.78	adult	F	0	Scotland		female non-reproductive
128	2005	West 3	8.6	8	38.1	adult	F	0	Scotland		female non-reproductive
129	2005	West 3	10.6	8	37.16	adult	F	0	Scotland		unknown adult
130	2005	South 5	9.1	8	39.04	adult	F	0	Scotland		unknown adult
243	2005	Spare 9	7.5	8	38.1	juvenile	M	0	Scotland		unknown juvenile
137	2005	South 5	8.8	8	37.6	adult	F	0	Scotland		unknown adult
245	2005	East 6	8.7	7	39.38	adult	M	0	Scotland		unknown adult
246	2005	East 4	7.7	8	37.12	adult	M	0	Scotland		unknown adult
140	2005	East 6	9.5	7	39.12	adult	F	0	Scotland		female lactating
247	2005	East 4	8.3	8	39.42	adult	M	0	Scotland		unknown adult
248	2005	Spare 13	7.6	9	37	juvenile	M	0	Scotland		unknown juvenile
141	2005	East 6	9.8	7	39.4	adult	F	0	Scotland		female lactating
249	2005	East 1	7.8	7	36	juvenile	M	0	Scotland		unknown juvenile
142	2005	East 4	9.5	8	38.44	adult	F	0	Scotland		female non-reproductive
146	2005	South 3	7.8	8	37.06	adult	F	0	Scotland		female non-reproductive
251	2005	East 1	8.7	7	38.24	adult	M	0	Scotland		unknown adult
147	2005	South 5	8.8	8	38.34	adult	F	0	Scotland		unknown adult
148	2005	West 3	11.3	8	37.5	adult	F	0	Scotland		unknown adult
252	2005	East 3	7.9	7	37.96	adult	M	0	Scotland		unknown adult
254	2005	East 3	7.2	7	36.82	juvenile	M	0	Scotland		unknown juvenile
149	2005	West 3	8.1	8	38.6	juvenile	F	0	Scotland		unknown juvenile
255	2005	East 2	8	8	37.8	adult	M	0	Scotland		unknown adult
258	2005	South 1	7.8	8	36	adult	M	0	Scotland		unknown adult
151	2005	East 4	7.5	8	37.6	adult	F	0	Scotland		female non-reproductive
152	2005	East 2	8.9	8	37.5	juvenile	F	0	Scotland		unknown juvenile
259	2005	East 2	7.6	8	36.4	adult	M	0	Scotland		unknown adult
155	2005	West 3	9.3	8	37.4	adult	F	0	Scotland		female lactating
157	2005	Spare 13	8.9	8	38.62	adult	F	0	Scotland		female lactating
163	2005	South 5	9.3	8	39.48	adult	F	0	Scotland		unknown adult
168	2005	South 5	7.5	8	35.9	adult	F	0	Scotland		female non-reproductive
169	2005	Spare 13	8.1	8	36.82	adult	F	0	Scotland		female lactating
261	2005	South 1	7.9	8	38.72	adult	M	0	Scotland		unknown adult
177	2005	East 6	10.1	7	38.9	adult	F	0	Scotland		female lactating
179	2005	Spare 9	10.4	8	38	adult	F	0	Scotland		unknown adult
180	2005	South 5	7.4	8	38	adult	F	0	Scotland		female non-reproductive
182	2005	East 4	8.3	8	38.1	adult	F	0	Scotland		female non-reproductive
262	2005	East 1	7.5	7	35	adult	M	0	Scotland		unknown adult
263	2005	South 1	7.7	8	38.5	adult	M	0	Scotland		unknown adult
188	2005	East 1	8.6	7	37.75	adult	F	0	Scotland		female non-reproductive
189	2005	East 6	9.2	7	39.12	adult	F	0	Scotland		female lactating
190	2005	Spare 9	9.7	8	37.92	adult	F	0	Scotland		unknown adult
264	2005	East 4	7.3	8	37.2	adult	M	0	Scotland		unknown adult
265	2005	East 1	7.7	7	36.9	adult	M	0	Scotland		unknown adult
268	2005	Spare 13	8.1	8	37.44	juvenile	M	0	Scotland		unknown juvenile
193	2005	West 3	9.9	8	37.6	adult	F	0	Scotland		unknown adult
269	2005	East 2	7.9	8	36.28	adult	M	0	Scotland		unknown adult
270	2005	South 3	8.1	8	36.52	adult	M	0	Scotland		unknown adult
194	2005	East 6	9.9	7	40.15	adult	F	0	Scotland		female non-reproductive
195	2005	South 5	7.8	8	37.2	juvenile	F	0	Scotland		unknown juvenile
196	2005	South 3	9.1	8	36.66	adult	F	0	Scotland		unknown adult
197	2005	Spare 13	7.4	8	37.42	juvenile	F	0	Scotland		unknown juvenile
203	2005	East 2	7.5	8	35	adult	F	0	Scotland		female non-reproductive
204	2005	Spare 13	9.2	8	36.88	adult	F	0	Scotland		female lactating
205	2005	South 5	8.3	8	37.7	adult	F	0	Scotland		female non-reproductive
207	2005	South 5	9.7	8	39	adult	F	0	Scotland		unknown adult
208	2005	East 2	8.4	8	37.08	adult	F	0	Scotland		female non-reproductive
210	2005	South 3	8.7	8	37.5	adult	F	0	Scotland		unknown adult
214	2005	West 3	11.7	8	39.14	adult	F	0	Scotland		unknown adult
219	2005	Spare 13	8.6	8	37.3	adult	F	0	Scotland		female lactating
225	2005	West 3	8.4	8	36.8	adult	F	0	Scotland		female non-reproductive
227	2005	Spare 13	7.8	8	36.78	adult	F	0	Scotland		female lactating
228	2005	Spare 9	10.7	8	39.52	adult	F	0	Scotland		female non-reproductive
230	2005	East 1	7.7	7	35.1	adult	F	0	Scotland		female non-reproductive
232	2005	South 5	8.8	8	38.4	adult	F	0	Scotland		unknown adult
235	2005	Spare 13	7.8	8	37.3	juvenile	F	0	Scotland		unknown juvenile
236	2005	East 4	8.4	8	36.8	adult	F	0	Scotland		female lactating
237	2005	Spare 9	9.2	8	37.2	adult	F	0	Scotland		unknown adult
239	2005	South 3	9.3	8	38.64	adult	F	0	Scotland		unknown adult
242	2005	Spare 9	9	8	38.1	adult	F	0	Scotland		female non-reproductive
244	2005	South 5	9.1	8	37.1	adult	F	0	Scotland		unknown adult
250	2005	West 3	8.9	8	38.24	adult	F	0	Scotland		unknown adult
389	2006	Spare 7	8.6	6	37.43	adult	M	0	Scotland		unknown adult
253	2005	South 3	9.1	8	37.42	adult	F	0	Scotland		unknown adult
256	2005	Spare 9	9	8	37.52	adult	F	0	Scotland		female non-reproductive
394	2006	South 1	8.7	8	37.46	adult	M	0	Scotland		unknown adult
257	2005	Spare 13	8.4	8	36.8	adult	F	0	Scotland		female lactating
395	2006	Spare 7	7.8	6	36.53	adult	M	0	Scotland		unknown adult
399	2006	West 5	7.4	8	35.54	juvenile	M	0	Scotland		unknown juvenile
260	2005	Spare 9	9.5	8	38	adult	F	0	Scotland		unknown adult
400	2006	West 5	7.7	8	38.2	adult	M	0	Scotland		unknown adult
266	2005	North 2	8.7	7	38.18	adult	F	0	Scotland		female lactating
267	2005	East 4	8.5	8	36.68	adult	F	0	Scotland		female non-reproductive
401	2006	West 5	8.2	8	38.28	juvenile	M	0	Scotland		unknown juvenile
403	2006	Spare 7	9.1	6	37.6	adult	M	0	Scotland		unknown adult
404	2006	Spare 5	7.8	6	36.3	adult	M	0	Scotland		unknown adult
405	2006	West 5	7.9	8	36.98	juvenile	M	0	Scotland		unknown juvenile
408	2006	Spare 7	8.7	6	36.8	adult	M	0	Scotland		unknown adult
412	2006	South 1	7.1	8	37.33	juvenile	M	0	Scotland		unknown juvenile
415	2006	New Site	7.6	6	37.12	adult	M	0	Scotland		unknown adult
417	2006	Spare 14	7.9	7	36.71	adult	M	0	Scotland		unknown adult
418	2006	West 5	8.1	8	37.92	juvenile	M	0	Scotland		unknown juvenile
419	2006	New Site	7.7	6	34.59	adult	M	0	Scotland		unknown adult
421	2006	New Site	8.5	6	37.47	adult	M	0	Scotland		unknown adult
422	2006	West 5	8	8	38.69	adult	M	0	Scotland		unknown adult
423	2006	Spare 7	8.1	6	36.65	juvenile	M	0	Scotland		unknown juvenile
427	2006	New Site	8.1	6	35.54	adult	M	0	Scotland		unknown adult
428	2006	Spare 14	7.1	7	36.87	adult	M	0	Scotland		unknown adult
429	2006	South 5	7.7	7	35.99	adult	M	0	Scotland		unknown adult
433	2006	Spare 7	7.8	6	36.73	adult	M	0	Scotland		unknown adult
434	2006	Spare 7	8.2	6	36.11	adult	M	0	Scotland		unknown adult
435	2006	South 3	7.8	7	37.53	juvenile	M	0	Scotland		unknown juvenile
436	2006	South 3	7.7	7	37.09	juvenile	M	0	Scotland		unknown juvenile
437	2006	South 1	9.5	8	36.33	adult	M	0	Scotland		unknown adult
438	2006	New Site	8	6	38.02	adult	M	0	Scotland		unknown adult
440	2006	South 5	8.3	7	38.98	adult	M	0	Scotland		unknown adult
443	2006	New Site	7.6	6	36.57	adult	M	0	Scotland		unknown adult
444	2006	South 5	8.2	7	36.44	juvenile	M	0	Scotland		unknown juvenile
445	2006	South 1	7	8	34.48	juvenile	M	0	Scotland		unknown juvenile
452	2006	Spare 5	7.5	6	38.26	adult	M	0	Scotland		unknown adult
387	2006	West 3	8.7	8	38.09	juvenile	F	0	Scotland		unknown juvenile
388	2006	West 3	8.9	8	39.49	juvenile	F	0	Scotland		unknown juvenile
453	2006	South 1	7.9	8	34.59	adult	M	0	Scotland		unknown adult
390	2006	West 5	9.2	8	38.34	adult	F	0	Scotland		female lactating
391	2006	West 3	8.3	8	36.16	adult	F	0	Scotland		unknown adult
456	2006	Spare 7	7.3	6	37.61	adult	M	0	Scotland		unknown adult
458	2006	Spare 7	7.7	6	37.43	adult	M	0	Scotland		unknown adult
392	2006	West 3	7.2	8	38.45	juvenile	F	0	Scotland		unknown juvenile
459	2006	Spare 7	7.6	6	37.59	juvenile	M	0	Scotland		unknown juvenile
393	2006	East 6	9.6	6	39.04	adult	F	0	Scotland		unknown adult
461	2006	West 3	7.4	8	35.23	adult	M	0	Scotland		unknown adult
396	2006	South 3	8.5	7	35.65	adult	F	0	Scotland		female non-reproductive
465	2006	South 5	8.4	7	37.63	adult	M	0	Scotland		unknown adult
470	2006	Spare 14	8.6	7	37.05	adult	M	0	Scotland		unknown adult
473	2006	South 5	8.3	7	37.4	adult	M	0	Scotland		unknown adult
397	2006	West 5	7.7	8	36.36	adult	F	0	Scotland		female non-reproductive
474	2006	New Site	8	6	35.82	adult	M	0	Scotland		unknown adult
478	2006	Spare 7	8.4	6	38.23	adult	M	0	Scotland		unknown adult
480	2006	South 1	7.4	8	36.85	adult	M	0	Scotland		unknown adult
398	2006	North 2	10	6	38.33	adult	F	0	Scotland		female pregnant
402	2006	North 2	9.7	6	39.86	adult	F	0	Scotland		female non-reproductive
483	2006	South 5	7.9	7	36.1	adult	M	0	Scotland		unknown adult
484	2006	Spare 5	7.9	6	36.31	adult	M	0	Scotland		unknown adult
406	2006	Spare 9	8	6	36.99	adult	F	0	Scotland		unknown adult
407	2006	East 6	10.1	6	39.71	adult	F	0	Scotland		unknown adult
486	2006	West 5	8	8	35.94	adult	M	0	Scotland		unknown adult
487	2006	West 5	8.1	8	37.98	adult	M	0	Scotland		unknown adult
409	2006	South 3	8.8	7	37.22	adult	F	0	Scotland		female lactating
488	2006	South 1	7.2	8	35.33	juvenile	M	0	Scotland		unknown juvenile
410	2006	Spare 14	8.2	7	37.67	adult	F	0	Scotland		female lactating
411	2006	Spare 9	8	6	37.91	adult	F	0	Scotland		unknown adult
413	2006	West 5	9	8	38.8	adult	F	0	Scotland		female lactating
492	2006	South 1	9.1	8	35.1	adult	M	0	Scotland		unknown adult
414	2006	Spare 9	8.4	6	39.02	adult	F	0	Scotland		female non-reproductive
493	2006	New Site	8.8	6	38.41	adult	M	0	Scotland		unknown adult
494	2006	South 1	8.3	8	37.35	adult	M	0	Scotland		unknown adult
416	2006	Spare 9	7.6	6	37.5	adult	F	0	Scotland		unknown adult
496	2006	North 2	7.7	6	38.71	juvenile	M	0	Scotland		unknown juvenile
420	2006	East 6	8.9	6	37.48	adult	F	0	Scotland		unknown adult
497	2006	Spare 14	7.1	7	36.63	adult	M	0	Scotland		unknown adult
424	2006	Spare 5	9.7	6	37.63	adult	F	0	Scotland		unknown adult
499	2006	South 1	9	8	37.5	adult	M	0	Scotland		unknown adult
500	2006	West 3	7.3	8	36.48	juvenile	M	0	Scotland		unknown juvenile
501	2006	New Site	7.9	6	37.75	adult	M	0	Scotland		unknown adult
425	2006	North 2	10	6	38.36	adult	F	0	Scotland		female pregnant
426	2006	Spare 5	8.4	6	38.22	adult	F	0	Scotland		unknown adult
430	2006	South 3	8.4	7	36.59	adult	F	0	Scotland		female lactating
431	2006	West 3	8.2	8	37.67	juvenile	F	0	Scotland		unknown juvenile
432	2006	Spare 5	7.3	6	37.45	adult	F	0	Scotland		female non-reproductive
508	2006	Spare 14	7.2	7	37.21	juvenile	M	0	Scotland		unknown juvenile
509	2006	West 5	8.1	8	37.89	juvenile	M	0	Scotland		unknown juvenile
439	2006	Spare 9	8.4	6	38.83	adult	F	0	Scotland		unknown adult
441	2006	Spare 5	10.1	6	39.28	adult	F	0	Scotland		unknown adult
515	2006	South 1	7.7	8	37.33	adult	M	0	Scotland		unknown adult
520	2006	West 3	7.3	8	37.88	juvenile	M	0	Scotland		unknown juvenile
521	2006	South 3	8.1	7	34.71	adult	M	0	Scotland		unknown adult
522	2006	Spare 14	7.4	7	36.34	adult	M	0	Scotland		unknown adult
523	2006	South 1	7.6	8	36.05	adult	M	0	Scotland		unknown adult
524	2006	South 3	7.7	7	37.1	adult	M	0	Scotland		unknown adult
442	2006	East 6	8.3	6	39.14	adult	F	0	Scotland		unknown adult
529	2006	Spare 7	7.8	6	38.54	juvenile	M	0	Scotland		unknown juvenile
446	2006	North 2	9.7	6	36.15	adult	F	0	Scotland		female pregnant
447	2006	North 2	9.4	6	36.59	adult	F	0	Scotland		female pregnant
448	2006	Spare 9	8.6	6	38.94	adult	F	0	Scotland		unknown adult
449	2006	Spare 14	8.6	7	36.98	adult	F	0	Scotland		female lactating
532	2006	New Site	8.9	6	38.36	adult	M	0	Scotland		unknown adult
450	2006	East 6	8.5	6	36.43	adult	F	0	Scotland		unknown adult
451	2006	West 3	8.4	8	37.14	adult	F	0	Scotland		female non-reproductive
454	2006	South 3	7.4	7	35.36	adult	F	0	Scotland		female non-reproductive
455	2006	South 3	8.1	7	35.42	adult	F	0	Scotland		female lactating
457	2006	Spare 5	7.9	6	35.08	adult	F	0	Scotland		unknown adult
533	2006	Spare 7	8.6	6	36.06	juvenile	M	0	Scotland		unknown juvenile
535	2006	South 1	6.7	8	37.66	juvenile	M	0	Scotland		unknown juvenile
460	2006	East 6	8.4	6	39.65	adult	F	0	Scotland		unknown adult
462	2006	Spare 5	8.9	6	36.57	adult	F	0	Scotland		unknown adult
463	2006	South 3	7.9	7	36.8	adult	F	0	Scotland		female non-reproductive
537	2006	Spare 14	7.7	7	35.31	adult	M	0	Scotland		unknown adult
464	2006	North 2	10	6	38.31	adult	F	0	Scotland		female pregnant
466	2006	Spare 5	8.1	6	38.34	adult	F	0	Scotland		female non-reproductive
467	2006	North 2	9.9	6	38.31	adult	F	0	Scotland		female pregnant
539	2006	South 1	8.6	8	37.28	adult	M	0	Scotland		unknown adult
468	2006	New Site	8.4	6	36.65	adult	F	0	Scotland		unknown adult
540	2006	East 6	7.9	6	38.43	adult	M	0	Scotland		unknown adult
469	2006	Spare 9	8.2	6	36.35	adult	F	0	Scotland		unknown adult
471	2006	Spare 14	9.1	7	38.7	adult	F	0	Scotland		female lactating
541	2006	South 1	8.7	8	36.73	adult	M	0	Scotland		unknown adult
472	2006	North 2	9.2	6	38.64	adult	F	0	Scotland		female non-reproductive
543	2006	South 3	8.2	7	35.2	juvenile	M	0	Scotland		unknown juvenile
475	2006	South 5	8.5	7	37.27	adult	F	0	Scotland		female lactating
544	2006	New Site	8.2	6	36.19	adult	M	0	Scotland		unknown adult
545	2006	Spare 7	8.6	6	37.66	juvenile	M	0	Scotland		unknown juvenile
476	2006	West 3	7.5	8	37.68	juvenile	F	0	Scotland		unknown juvenile
477	2006	East 6	9.2	6	40.16	adult	F	0	Scotland		unknown adult
479	2006	Spare 5	8.8	6	37.73	adult	F	0	Scotland		unknown adult
548	2006	New Site	7.7	6	38.18	adult	M	0	Scotland		unknown adult
549	2006	West 5	8.1	8	39.07	juvenile	M	0	Scotland		unknown juvenile
481	2006	South 1	10.2	8	36.04	adult	F	0	Scotland		unknown adult
482	2006	Spare 5	7.2	6	36.85	adult	F	0	Scotland		female non-reproductive
552	2006	Spare 7	7.6	6	37.84	juvenile	M	0	Scotland		unknown juvenile
485	2006	Spare 9	8.1	6	38.64	adult	F	0	Scotland		female non-reproductive
553	2006	West 3	7.1	8	37.77	juvenile	M	0	Scotland		unknown juvenile
489	2006	North 2	9	6	37.85	adult	F	0	Scotland		female pregnant
555	2006	South 5	8.7	7	37.66	adult	M	0	Scotland		unknown adult
490	2006	South 3	8.6	7	36.41	adult	F	0	Scotland		female lactating
559	2006	Spare 14	7.4	7	36.11	adult	M	0	Scotland		unknown adult
491	2006	West 5	8.8	8	39.76	adult	F	0	Scotland		unknown adult
495	2006	Spare 9	7.8	6	38.7	adult	F	0	Scotland		female non-reproductive
561	2006	Spare 7	8.7	6	38.02	juvenile	M	0	Scotland		unknown juvenile
562	2006	West 5	7.5	8	37.68	adult	M	0	Scotland		unknown adult
498	2006	Spare 9	8.3	6	37.35	adult	F	0	Scotland		unknown adult
564	2006	South 1	8.7	8	39.48	adult	M	0	Scotland		unknown adult
502	2006	Spare 14	7.9	7	36.56	adult	F	0	Scotland		female lactating
566	2006	South 5	8.3	7	36.79	adult	M	0	Scotland		unknown adult
568	2006	West 3	7.4	8	36.06	juvenile	M	0	Scotland		unknown juvenile
503	2006	New Site	8.3	6	37.03	adult	F	0	Scotland		unknown adult
504	2006	South 3	8.9	7	37.68	adult	F	0	Scotland		female lactating
505	2006	West 3	7.6	8	37.4	juvenile	F	0	Scotland		unknown juvenile
506	2006	Spare 7	8.8	6	37.36	adult	F	0	Scotland		unknown adult
507	2006	West 3	8.3	8	38.81	adult	F	0	Scotland		unknown adult
510	2006	South 5	8.4	7	37.84	adult	F	0	Scotland		female non-reproductive
569	2006	West 5	7.5	8	36.56	adult	M	0	Scotland		unknown adult
511	2006	Spare 14	9.4	7	37.43	adult	F	0	Scotland		female lactating
512	2006	East 6	9.1	6	37.78	adult	F	0	Scotland		unknown adult
570	2006	Spare 7	9	6	37.13	adult	M	0	Scotland		unknown adult
576	2006	South 1	9.5	8	37.11	adult	M	0	Scotland		unknown adult
513	2006	South 3	8.6	7	38.7	adult	F	0	Scotland		female lactating
514	2006	Spare 7	8.1	6	37.66	adult	F	0	Scotland		female non-reproductive
516	2006	New Site	8.7	6	35.7	adult	F	0	Scotland		female non-reproductive
577	2006	New Site	7.9	6	36.91	adult	M	0	Scotland		unknown adult
517	2006	South 5	8	7	37.31	adult	F	0	Scotland		female lactating
580	2006	Spare 7	7.7	6	36.44	juvenile	M	0	Scotland		unknown juvenile
581	2006	New Site	7.8	6	36.93	adult	M	0	Scotland		unknown adult
518	2006	North 2	9.5	6	38.35	adult	F	0	Scotland		female pregnant
519	2006	Spare 5	7.2	6	37.51	adult	F	0	Scotland		female non-reproductive
614	2007	West 3	8	8	39.02	adult	M	0	Scotland		unknown adult
525	2006	East 6	7.7	6	39.24	adult	F	0	Scotland		unknown adult
616	2007	South 1	8.4	7	37.63	juvenile	M	0	Scotland		unknown juvenile
617	2007	East 6	7.3	6	37.1	juvenile	M	0	Scotland		unknown juvenile
621	2007	South 3	7.9	8	36.69	adult	M	0	Scotland		unknown adult
622	2007	West 5	8	6	36.6	adult	M	0	Scotland		unknown adult
625	2007	West 3	7.5	8	36.4	adult	M	0	Scotland		unknown adult
526	2006	West 3	7.6	8	36.72	juvenile	F	0	Scotland		unknown juvenile
527	2006	North 2	10.1	6	37.54	adult	F	0	Scotland		unknown adult
627	2007	West 3	7.5	8	36.78	juvenile	M	0	Scotland		unknown juvenile
629	2007	South 1	7.7	7	37.92	juvenile	M	0	Scotland		unknown juvenile
631	2007	New Site	7.5	5	35.51	juvenile	M	0	Scotland		unknown juvenile
634	2007	West 5	7.7	6	37.55	juvenile	M	0	Scotland		unknown juvenile
635	2007	South 3	7.4	7	36.05	adult	M	0	Scotland		unknown adult
528	2006	Spare 9	9.9	6	39.02	adult	F	0	Scotland		unknown adult
530	2006	West 5	9.2	8	39.09	adult	F	0	Scotland		female lactating
531	2006	West 3	9.4	8	38.67	adult	F	0	Scotland		unknown adult
534	2006	Spare 9	9.2	6	39.25	adult	F	0	Scotland		unknown adult
536	2006	East 6	8.8	6	38.3	adult	F	0	Scotland		female non-reproductive
538	2006	North 2	9.8	6	38.96	adult	F	0	Scotland		female pregnant
542	2006	Spare 9	7.6	6	38.55	adult	F	0	Scotland		unknown adult
546	2006	West 3	7.7	8	39.1	juvenile	F	0	Scotland		unknown juvenile
637	2007	South 1	7.9	7	37.2	juvenile	M	0	Scotland		unknown juvenile
639	2007	Spare 14	7.6	6	36.9	juvenile	M	0	Scotland		unknown juvenile
640	2007	West 3	7.7	8	36.92	juvenile	M	0	Scotland		unknown juvenile
547	2006	Spare 14	8.8	7	36.63	adult	F	0	Scotland		female lactating
647	2007	South 5	7.9	7	36.49	adult	M	0	Scotland		unknown adult
650	2007	South 3	7.9	7	38.26	adult	M	0	Scotland		unknown adult
550	2006	Spare 5	10.3	6	37.94	adult	F	0	Scotland		unknown adult
551	2006	South 3	8.7	7	37.31	adult	F	0	Scotland		female lactating
554	2006	Spare 9	8.4	6	37.82	adult	F	0	Scotland		unknown adult
651	2007	South 3	8.1	7	38.01	adult	M	0	Scotland		unknown adult
556	2006	South 1	9.8	8	37.36	adult	F	0	Scotland		unknown adult
655	2007	South 1	7.6	7	35.64	adult	M	0	Scotland		unknown adult
557	2006	South 3	8.1	7	36.29	adult	F	0	Scotland		unknown adult
558	2006	North 2	9.3	6	37.5	adult	F	0	Scotland		female non-reproductive
560	2006	East 6	8.9	6	38.91	adult	F	0	Scotland		unknown adult
563	2006	Spare 14	9.1	7	37.64	adult	F	0	Scotland		female lactating
565	2006	East 6	8.7	6	37.7	adult	F	0	Scotland		unknown adult
567	2006	North 2	9.3	6	38.36	adult	F	0	Scotland		female pregnant
657	2007	South 5	8.6	7	38.83	adult	M	0	Scotland		unknown adult
571	2006	East 6	9.2	6	39.31	adult	F	0	Scotland		unknown adult
572	2006	West 5	8.4	8	37.59	adult	F	0	Scotland		unknown adult
658	2007	South 5	7.8	7	35.57	adult	M	0	Scotland		unknown adult
661	2007	East 6	8	6	36.89	adult	M	0	Scotland		unknown adult
663	2007	South 5	7.1	7	36.18	juvenile	M	0	Scotland		unknown juvenile
573	2006	South 3	8	7	36.66	adult	F	0	Scotland		female lactating
574	2006	South 3	8.9	7	37.77	adult	F	0	Scotland		female lactating
575	2006	West 3	7.6	8	36.57	juvenile	F	0	Scotland		unknown juvenile
578	2006	Spare 14	9.4	7	38.81	adult	F	0	Scotland		female lactating
579	2006	Spare 14	8.7	7	39.19	adult	F	0	Scotland		female lactating
615	2007	Spare 5	7.9	5	37.89	adult	F	0	Scotland		female pregnant
618	2007	Spare 5	10.5	5	38.92	adult	F	0	Scotland		female pregnant
664	2007	Spare 14	7.8	8	36.4	adult	M	0	Scotland		unknown adult
619	2007	Spare 7	11.9	6	38.95	adult	F	0	Scotland		female pregnant
620	2007	Spare 7	8.3	6	38.18	adult	F	0	Scotland		female non-reproductive
665	2007	New Site	7.4	5	36.13	adult	M	0	Scotland		unknown adult
666	2007	East 6	7.9	6	37.31	adult	M	0	Scotland		unknown adult
667	2007	New Site	8.1	5	37.27	adult	M	0	Scotland		unknown adult
623	2007	Spare 5	9.2	5	38.39	adult	F	0	Scotland		female pregnant
624	2007	West 3	8.7	8	39.7	adult	F	0	Scotland		female lactating
670	2007	South 1	8.3	7	37.12	adult	M	0	Scotland		unknown adult
671	2007	East 6	8.4	6	39.23	adult	M	0	Scotland		unknown adult
672	2007	West 3	7.4	8	37.45	juvenile	M	0	Scotland		unknown juvenile
626	2007	South 5	9.8	7	37.76	adult	F	0	Scotland		female lactating
673	2007	Spare 14	7.7	6	37.9	adult	M	0	Scotland		unknown adult
674	2007	West 3	7.1	8	36.98	juvenile	M	0	Scotland		unknown juvenile
628	2007	Spare 5	8.1	5	38.04	adult	F	0	Scotland		female non-reproductive
630	2007	Spare 14	7.9	6	37.99	adult	F	0	Scotland		female non-reproductive
632	2007	Spare 14	9.4	8	37.44	adult	F	0	Scotland		female lactating
683	2007	South 5	8	7	37.21	adult	M	0	Scotland		unknown adult
633	2007	Spare 9	7.6	6	39.54	adult	F	0	Scotland		female pregnant
636	2007	Spare 7	11.5	6	37.54	adult	F	0	Scotland		female pregnant
638	2007	South 5	9	7	37.53	adult	F	0	Scotland		female lactating
684	2007	South 1	8.2	7	37.68	adult	M	0	Scotland		unknown adult
641	2007	North 2	7.9	6	37.15	adult	F	0	Scotland		female pregnant
685	2007	New Site	8.8	5	37.18	adult	M	0	Scotland		unknown adult
642	2007	Spare 9	9.3	6	38.78	adult	F	0	Scotland		female pregnant
687	2007	South 1	7.4	7	36.71	adult	M	0	Scotland		unknown adult
688	2007	South 3	7.9	7	36.73	juvenile	M	0	Scotland		unknown juvenile
643	2007	South 5	9.1	7	37.94	adult	F	0	Scotland		female non-reproductive
644	2007	Spare 9	8.7	6	37.33	adult	F	0	Scotland		female pregnant
692	2007	West 5	8.1	6	39.14	juvenile	M	0	Scotland		unknown juvenile
645	2007	Spare 9	8.9	6	38.72	adult	F	0	Scotland		female pregnant
694	2007	Spare 7	6.9	6	37.68	juvenile	M	0	Scotland		unknown juvenile
701	2007	South 1	7.7	7	36.26	adult	M	0	Scotland		unknown adult
646	2007	West 3	8.5	8	38.1	adult	F	0	Scotland		female lactating
648	2007	South 5	8	7	36.74	adult	F	0	Scotland		female lactating
704	2007	New Site	8	5	35.89	juvenile	M	0	Scotland		unknown juvenile
649	2007	Spare 7	8.1	6	37.95	adult	F	0	Scotland		female non-reproductive
652	2007	Spare 7	11.6	6	37.17	adult	F	0	Scotland		female pregnant
653	2007	North 2	10	6	38.42	adult	F	0	Scotland		female pregnant
654	2007	South 5	8	7	37.78	adult	F	0	Scotland		female non-reproductive
705	2007	Spare 14	7.6	8	36.35	adult	M	0	Scotland		unknown adult
656	2007	East 6	9.5	6	38.24	adult	F	0	Scotland		female pregnant
659	2007	Spare 7	10.9	6	37.01	adult	F	0	Scotland		female pregnant
706	2007	New Site	8.4	5	37.7	adult	M	0	Scotland		unknown adult
660	2007	Spare 14	7.4	6	40.21	adult	F	0	Scotland		female non-reproductive
662	2007	Spare 5	9.3	5	38.44	adult	F	0	Scotland		female pregnant
668	2007	Spare 14	9.4	8	38.78	adult	F	0	Scotland		female lactating
669	2007	Spare 7	12	6	37.14	adult	F	0	Scotland		female pregnant
714	2007	West 5	8.3	6	39.53	adult	M	0	Scotland		unknown adult
675	2007	West 5	9.6	6	39.79	adult	F	0	Scotland		female pregnant
676	2007	West 3	8.6	8	37.64	adult	F	0	Scotland		female non-reproductive
677	2007	Spare 9	8.9	6	38.26	adult	F	0	Scotland		female pregnant
678	2007	Spare 14	8.6	8	39.13	adult	F	0	Scotland		female lactating
717	2007	South 1	8.4	7	36.81	juvenile	M	0	Scotland		unknown juvenile
679	2007	South 5	8.7	7	38.22	adult	F	0	Scotland		female lactating
680	2007	Spare 9	8.8	6	38.14	adult	F	0	Scotland		female pregnant
681	2007	South 3	8.3	7	38.02	adult	F	0	Scotland		female lactating
718	2007	South 1	8	7	36.46	juvenile	M	0	Scotland		unknown juvenile
682	2007	West 5	9	6	38.71	adult	F	0	Scotland		female non-reproductive
719	2007	Spare 14	6.8	8	37.76	juvenile	M	0	Scotland		unknown juvenile
686	2007	Spare 9	8.4	6	37.95	adult	F	0	Scotland		female pregnant
689	2007	Spare 9	9.5	6	39.07	adult	F	0	Scotland		female pregnant
690	2007	South 5	8.8	7	36.95	adult	F	0	Scotland		female lactating
691	2007	South 5	8.3	7	36.51	adult	F	0	Scotland		female non-reproductive
693	2007	East 6	9.2	6	38.54	adult	F	0	Scotland		female pregnant
722	2007	South 3	8	7	38.11	adult	M	0	Scotland		unknown adult
695	2007	North 2	9.2	6	38.84	adult	F	0	Scotland		female pregnant
723	2007	South 5	8	7	37.08	juvenile	M	0	Scotland		unknown juvenile
696	2007	Spare 5	7	5	37.57	adult	F	0	Scotland		female pregnant
724	2007	West 3	7	8	35.73	adult	M	0	Scotland		unknown adult
726	2007	New Site	7.9	5	37.93	adult	M	0	Scotland		unknown adult
727	2007	New Site	8.3	5	37.44	adult	M	0	Scotland		unknown adult
731	2007	New Site	6.9	5	35.89	adult	M	0	Scotland		unknown adult
697	2007	South 5	8.1	7	38.31	adult	F	0	Scotland		female non-reproductive
735	2007	Spare 14	7.5	8	37.11	adult	M	0	Scotland		unknown adult
698	2007	East 6	8.4	6	38.6	adult	F	0	Scotland		female pregnant
699	2007	West 5	10.9	6	37.32	adult	F	0	Scotland		female pregnant
700	2007	Spare 7	11.2	6	38.37	adult	F	0	Scotland		female pregnant
737	2007	South 3	7.9	7	36.3	juvenile	M	0	Scotland		unknown juvenile
702	2007	West 5	12.4	6	39.57	adult	F	0	Scotland		female pregnant
703	2007	Spare 5	9.2	5	38.33	adult	F	0	Scotland		female pregnant
707	2007	West 5	8.7	6	38.41	adult	F	0	Scotland		female lactating
708	2007	Spare 9	7.8	6	38.82	adult	F	0	Scotland		female pregnant
709	2007	Spare 7	12.4	6	39.26	adult	F	0	Scotland		female pregnant
710	2007	North 2	10.1	6	37.01	adult	F	0	Scotland		female pregnant
711	2007	Spare 5	8.9	5	37.73	adult	F	0	Scotland		female pregnant
739	2007	West 3	7.9	8	36.51	adult	M	0	Scotland		unknown adult
740	2007	South 1	7.9	7	37.26	juvenile	M	0	Scotland		unknown juvenile
743	2007	West 3	6.8	8	35.67	adult	M	0	Scotland		unknown adult
745	2007	Spare 14	7.4	8	37.17	adult	M	0	Scotland		unknown adult
712	2007	West 3	8.1	8	36.3	adult	F	0	Scotland		female lactating
713	2007	South 5	9.5	7	39.28	adult	F	0	Scotland		female lactating
715	2007	Spare 7	9.1	6	38.09	adult	F	0	Scotland		female non-reproductive
716	2007	West 5	8.5	6	38.97	adult	F	0	Scotland		female lactating
720	2007	Spare 7	11.3	6	36.25	adult	F	0	Scotland		female pregnant
746	2007	South 1	8.6	7	39.1	juvenile	M	0	Scotland		unknown juvenile
721	2007	Spare 7	12.7	6	39.33	adult	F	0	Scotland		female pregnant
725	2007	New Site	10.9	5	39.01	adult	F	0	Scotland		female pregnant
728	2007	Spare 5	9.5	5	38.22	adult	F	0	Scotland		female pregnant
729	2007	North 2	10.4	6	39.97	adult	F	0	Scotland		female pregnant
730	2007	Spare 7	11.7	6	39.11	adult	F	0	Scotland		female pregnant
732	2007	West 3	7.5	8	35.51	adult	F	0	Scotland		female lactating
733	2007	Spare 9	8	6	38.68	adult	F	0	Scotland		female pregnant
734	2007	Spare 14	8.6	8	38.67	adult	F	0	Scotland		female lactating
736	2007	Spare 5	9.2	5	38.7	adult	F	0	Scotland		female pregnant
749	2007	West 3	7.3	8	37.86	juvenile	M	0	Scotland		unknown juvenile
738	2007	Spare 5	8.6	5	38.69	adult	F	0	Scotland		female pregnant
754	2007	South 1	7.7	7	35.34	juvenile	M	0	Scotland		unknown juvenile
757	2007	West 5	8.4	6	38.5	juvenile	M	0	Scotland		unknown juvenile
741	2007	East 6	8.5	6	38.32	adult	F	0	Scotland		female pregnant
762	2007	New Site	7.9	5	37.1	adult	M	0	Scotland		unknown adult
742	2007	Spare 14	9.6	6	38.82	adult	F	0	Scotland		female pregnant
767	2007	South 1	8.3	7	37.86	juvenile	M	0	Scotland		unknown juvenile
744	2007	Spare 14	7.5	6	38.74	adult	F	0	Scotland		female pregnant
747	2007	North 2	9.2	6	36.5	adult	F	0	Scotland		female pregnant
771	2007	Spare 14	7.3	6	36.57	juvenile	M	0	Scotland		unknown juvenile
748	2007	North 2	10.1	6	39.81	adult	F	0	Scotland		female pregnant
750	2007	West 5	10.1	6	37.94	adult	F	0	Scotland		female pregnant
751	2007	Spare 5	10.1	5	39	adult	F	0	Scotland		female pregnant
752	2007	East 6	9.8	6	38.49	adult	F	0	Scotland		female pregnant
753	2007	South 3	8.4	7	37.04	adult	F	0	Scotland		female lactating
755	2007	West 3	8.7	8	38.9	adult	F	0	Scotland		female lactating
756	2007	Spare 5	7.9	5	37.83	adult	F	0	Scotland		female pregnant
758	2007	Spare 7	12.2	6	38.14	adult	F	0	Scotland		female pregnant
759	2007	West 5	7.7	6	38.94	adult	F	0	Scotland		female non-reproductive
773	2007	Spare 5	8.6	5	37.01	adult	M	0	Scotland		unknown adult
760	2007	West 5	8.1	6	37.58	adult	F	0	Scotland		female non-reproductive
779	2007	New Site	8	5	38.04	adult	M	0	Scotland		unknown adult
761	2007	Spare 5	9.5	5	37.11	adult	F	0	Scotland		female pregnant
781	2007	West 3	6.9	8	35.32	juvenile	M	0	Scotland		unknown juvenile
763	2007	Spare 9	9.8	6	39.04	adult	F	0	Scotland		female pregnant
764	2007	West 3	8.3	8	38.37	adult	F	0	Scotland		female non-reproductive
765	2007	Spare 14	8.9	8	37.78	adult	F	0	Scotland		female lactating
766	2007	Spare 9	7.3	6	38.31	adult	F	0	Scotland		female non-reproductive
783	2007	East 6	8.3	6	37.3	adult	M	0	Scotland		unknown adult
768	2007	South 3	8	7	35.73	adult	F	0	Scotland		female non-reproductive
769	2007	West 5	8.7	6	38.26	adult	F	0	Scotland		female lactating
770	2007	North 2	10	6	39.58	adult	F	0	Scotland		female pregnant
772	2007	East 6	9.1	6	40.01	adult	F	0	Scotland		female pregnant
774	2007	Spare 5	10.8	5	39.55	adult	F	0	Scotland		female pregnant
775	2007	New Site	10.6	5	37.78	adult	F	0	Scotland		female pregnant
776	2007	North 2	10.3	6	39.2	adult	F	0	Scotland		female pregnant
777	2007	North 2	9.2	6	38.19	adult	F	0	Scotland		female pregnant
784	2007	South 1	8.5	7	37.95	adult	M	0	Scotland		unknown adult
785	2007	West 3	7.2	8	37.76	adult	M	0	Scotland		unknown adult
778	2007	East 6	10.2	6	39.95	adult	F	0	Scotland		female pregnant
780	2007	Spare 14	8.4	6	36.16	adult	F	0	Scotland		female pregnant
782	2007	Spare 5	9.8	5	37.87	adult	F	0	Scotland		female pregnant
786	2007	South 1	8.7	7	39.23	juvenile	M	0	Scotland		unknown juvenile
787	2007	New Site	10.3	5	39.09	adult	F	0	Scotland		female pregnant
926	2008	South 3	7	9	35.77	adult	F	0	Scotland		female non-reproductive
927	2008	West 3	7.6	7	36.63	juvenile	F	0	Scotland		unknown juvenile
928	2008	East 2	8.4	8	36.06	adult	F	0	Scotland		female non-reproductive
929	2008	North 2	10.5	6	39.06	adult	F	0	Scotland		female pregnant
930	2008	Spare 5	9.7	6	38.37	adult	F	0	Scotland		female pregnant
925	2008	South 3	7.1	9	37.14	adult	M	0	Scotland		unknown adult
931	2008	Spare 14	9	7	37.81	adult	F	0	Scotland		female lactating
933	2008	South 5	7	5	35.24	adult	M	0	Scotland		unknown adult
935	2008	Spare 14	7.5	6	36.85	adult	M	0	Scotland		unknown adult
932	2008	Spare 14	10.8	6	38.65	adult	F	0	Scotland		female pregnant
934	2008	East 6	10.2	6	40.35	adult	F	0	Scotland		female pregnant
937	2008	East 2	9.9	8	39.04	adult	F	0	Scotland		unknown adult
938	2008	New Site	8.8	5	37.88	adult	F	0	Scotland		female pregnant
939	2008	New Site	9.2	5	38.19	adult	F	0	Scotland		female pregnant
940	2008	East 6	10.4	6	37.86	adult	F	0	Scotland		female pregnant
941	2008	East 6	10.3	6	40.78	adult	F	0	Scotland		female pregnant
942	2008	Spare 5	8.9	7	38.51	adult	F	0	Scotland		female lactating
936	2008	South 3	10	9	36.28	adult	M	0	Scotland		unknown adult
943	2008	Spare 5	9.3	6	37.4	adult	F	0	Scotland		female pregnant
946	2008	South 3	7.9	9	36.84	adult	F	0	Scotland		female non-reproductive
947	2008	South 3	7	9	37.16	adult	F	0	Scotland		female non-reproductive
948	2008	Spare 14	10	6	37.46	adult	F	0	Scotland		female pregnant
944	2008	West 5	7.9	7	36.27	adult	M	0	Scotland		unknown adult
949	2008	South 3	7.2	9	35.34	adult	F	0	Scotland		female non-reproductive
945	2008	East 2	8	8	38.1	adult	M	0	Scotland		unknown adult
950	2008	West 3	7.7	5	36.34	adult	F	0	Scotland		female pregnant
953	2008	South 3	7.5	9	36.65	adult	F	0	Scotland		unknown adult
956	2008	West 3	9	7	38.76	adult	F	0	Scotland		female lactating
951	2008	South 3	6.5	9	35.55	adult	M	0	Scotland		unknown adult
957	2008	Spare 7	10.9	6	37.2	adult	F	0	Scotland		female pregnant
952	2008	South 3	7.2	9	35.05	adult	M	0	Scotland		unknown adult
958	2008	Spare 5	9.5	7	38.57	adult	F	0	Scotland		female lactating
959	2008	South 5	7.9	5	35.95	adult	F	0	Scotland		female pregnant
961	2008	Spare 9	8.5	5	37.62	adult	F	0	Scotland		female pregnant
962	2008	Spare 5	10.3	6	37.98	adult	F	0	Scotland		female pregnant
963	2008	Spare 7	9.8	6	38.3	adult	F	0	Scotland		female pregnant
954	2008	East 2	7.7	8	36.76	adult	M	0	Scotland		unknown adult
955	2008	West 5	8.2	7	38.07	adult	M	0	Scotland		unknown adult
960	2008	East 2	7.2	8	36.89	adult	M	0	Scotland		unknown adult
964	2008	West 3	9.2	5	37.95	adult	F	0	Scotland		female pregnant
965	2008	East 2	7.5	8	38.2	adult	F	0	Scotland		unknown adult
967	2008	Spare 9	8.5	5	39.73	adult	F	0	Scotland		female pregnant
968	2008	West 5	9.5	8	38.32	adult	F	0	Scotland		unknown adult
969	2008	Spare 5	8.2	6	37.85	adult	F	0	Scotland		female pregnant
970	2008	West 3	9	5	35.91	adult	F	0	Scotland		female pregnant
966	2008	Spare 14	7.1	6	36.93	adult	M	0	Scotland		unknown adult
971	2008	New Site	8.2	5	37.71	adult	F	0	Scotland		female pregnant
973	2008	South 5	7.9	5	36.04	adult	F	0	Scotland		female non-reproductive
972	2008	East 2	7.8	8	38.15	adult	M	0	Scotland		unknown adult
976	2008	East 6	10	6	40.24	adult	F	0	Scotland		female pregnant
977	2008	Spare 5	10	6	37.67	adult	F	0	Scotland		female pregnant
974	2008	East 2	8.1	8	37.77	adult	M	0	Scotland		unknown adult
978	2008	Spare 14	8.3	7	38.48	adult	F	0	Scotland		female lactating
979	2008	Spare 9	8.7	5	38.55	adult	F	0	Scotland		female non-reproductive
980	2008	New Site	8.8	5	37.07	adult	F	0	Scotland		female pregnant
981	2008	East 2	8	8	38.01	adult	F	0	Scotland		unknown adult
982	2008	Spare 9	8.1	5	37.2	adult	F	0	Scotland		female pregnant
983	2008	South 5	7.7	5	38.71	adult	F	0	Scotland		female pregnant
975	2008	Spare 7	8.1	6	37.5	adult	M	0	Scotland		unknown adult
985	2008	North 2	10	6	37.87	adult	F	0	Scotland		female pregnant
986	2008	South 5	8.5	5	37.29	adult	F	0	Scotland		female pregnant
984	2008	East 2	7.3	8	38.2	adult	M	0	Scotland		unknown adult
987	2008	New Site	9.1	5	37.56	adult	F	0	Scotland		female pregnant
989	2008	West 5	7.8	8	37.26	adult	M	0	Scotland		unknown adult
991	2008	West 5	8.6	7	37.71	adult	M	0	Scotland		unknown adult
995	2008	East 2	8.4	8	36.61	adult	M	0	Scotland		unknown adult
997	2008	South 3	7	9	35.79	adult	M	0	Scotland		unknown adult
988	2008	North 2	11	6	40.76	adult	F	0	Scotland		female pregnant
990	2008	South 5	8.7	5	39.4	adult	F	0	Scotland		female pregnant
1003	2008	South 3	11	9	36.41	adult	M	0	Scotland		unknown adult
992	2008	Spare 5	7.7	6	39.06	adult	F	0	Scotland		female non-reproductive
993	2008	Spare 5	10.5	6	38.45	adult	F	0	Scotland		female pregnant
1004	2008	West 5	7.6	8	37.6	adult	M	0	Scotland		unknown adult
1005	2008	East 2	7.6	8	39.19	adult	M	0	Scotland		unknown adult
994	2008	West 5	9	7	36.44	adult	F	0	Scotland		female non-reproductive
996	2008	South 3	8.6	9	37.98	adult	F	0	Scotland		unknown adult
998	2008	East 6	7.9	6	38.94	adult	F	0	Scotland		female non-reproductive
999	2008	New Site	8	5	35.27	adult	F	0	Scotland		female pregnant
1000	2008	New Site	9.4	5	38.34	adult	F	0	Scotland		female pregnant
1012	2008	South 3	10.3	9	37	adult	M	0	Scotland		unknown adult
1001	2008	South 5	6.7	5	36.11	adult	F	0	Scotland		female pregnant
1002	2008	North 2	7.4	6	36.14	adult	F	0	Scotland		female non-reproductive
1006	2008	Spare 9	8.2	5	37.17	adult	F	0	Scotland		female pregnant
1007	2008	Spare 7	8.2	6	35.29	adult	F	0	Scotland		female non-reproductive
1008	2008	South 5	8.4	5	37.9	adult	F	0	Scotland		female pregnant
1009	2008	New Site	8.4	5	37.78	adult	F	0	Scotland		female pregnant
1015	2008	East 2	7.2	8	37.7	adult	M	0	Scotland		unknown adult
1010	2008	Spare 14	7.5	6	36.34	adult	F	0	Scotland		female non-reproductive
1018	2008	East 2	8.4	8	37.17	adult	M	0	Scotland		unknown adult
1011	2008	South 5	8.3	5	37.66	adult	F	0	Scotland		female pregnant
1013	2008	South 3	6.5	9	35.66	adult	F	0	Scotland		female non-reproductive
1025	2008	Spare 14	7.1	7	35.74	adult	M	0	Scotland		unknown adult
1014	2008	Spare 7	11.2	6	38.3	adult	F	0	Scotland		female pregnant
1028	2008	West 5	7.6	7	34.81	adult	M	0	Scotland		unknown adult
1016	2008	Spare 5	10	6	37.56	adult	F	0	Scotland		female pregnant
1017	2008	West 3	9.3	5	37.58	adult	F	0	Scotland		female pregnant
1019	2008	North 2	10.3	6	38.17	adult	F	0	Scotland		female pregnant
1020	2008	East 6	10.8	6	40.7	adult	F	0	Scotland		female pregnant
1030	2008	East 2	7.5	8	38.76	adult	M	0	Scotland		unknown adult
1021	2008	South 3	9.2	9	36.48	adult	F	0	Scotland		female non-reproductive
1031	2008	South 3	6.4	9	35.86	adult	M	0	Scotland		unknown adult
1022	2008	South 5	9.9	5	37.94	adult	F	0	Scotland		female pregnant
1023	2008	New Site	8.5	5	36.69	adult	F	0	Scotland		female pregnant
1024	2008	Spare 14	7.9	6	38.66	adult	F	0	Scotland		female non-reproductive
1026	2008	Spare 5	9.1	7	38.6	adult	F	0	Scotland		female lactating
1027	2008	West 3	9.8	5	36.66	adult	F	0	Scotland		female pregnant
1029	2008	West 3	9.4	7	39.01	adult	F	0	Scotland		unknown adult
1034	2008	New Site	9.4	5	38.27	adult	F	0	Scotland		female pregnant
1035	2008	New Site	8.9	5	37.22	adult	F	0	Scotland		female pregnant
1037	2008	East 6	9	6	36.82	adult	F	0	Scotland		female pregnant
1038	2008	Spare 5	9.2	6	37.84	adult	F	0	Scotland		female pregnant
1041	2008	Spare 5	9	7	38.02	adult	F	0	Scotland		female lactating
1032	2008	Spare 14	6.8	7	36.28	adult	M	0	Scotland		unknown adult
1033	2008	West 5	7.7	8	37.58	adult	M	0	Scotland		unknown adult
1036	2008	West 5	9.3	7	36.58	adult	M	0	Scotland		unknown adult
1042	2008	West 5	8.3	7	37.68	adult	F	0	Scotland		female non-reproductive
1043	2008	North 2	10.5	6	39.86	adult	F	0	Scotland		female pregnant
1039	2008	West 5	8	8	37.24	adult	M	0	Scotland		unknown adult
1040	2008	East 2	7.7	8	35	adult	M	0	Scotland		unknown adult
1044	2008	South 3	7.3	9	36.6	adult	F	0	Scotland		female non-reproductive
1045	2008	East 2	7.4	8	36.17	adult	F	0	Scotland		female non-reproductive
1047	2008	New Site	8.7	5	41.15	adult	F	0	Scotland		female pregnant
1048	2008	North 2	9.6	6	39.37	adult	F	0	Scotland		female pregnant
1049	2008	West 3	7.5	5	37.42	adult	F	0	Scotland		female non-reproductive
1050	2008	East 6	7.6	6	38.69	adult	F	0	Scotland		female non-reproductive
1046	2008	South 3	10.8	9	35.92	adult	M	0	Scotland		unknown adult
1051	2008	West 3	8.9	7	38.5	adult	F	0	Scotland		female lactating
1053	2008	West 5	7.2	8	36.48	adult	M	0	Scotland		unknown adult
1055	2008	West 5	7.7	8	38.29	adult	M	0	Scotland		unknown adult
1052	2008	New Site	9.8	5	38.36	adult	F	0	Scotland		female pregnant
1054	2008	South 5	8.7	5	36.4	adult	F	0	Scotland		female pregnant
1056	2008	West 3	9.1	7	38.96	adult	F	0	Scotland		female lactating
1058	2008	West 3	7.8	7	35.96	adult	M	0	Scotland		unknown adult
1057	2008	East 6	9.3	6	39.7	adult	F	0	Scotland		female pregnant
1059	2008	West 3	9.8	5	38.32	adult	F	0	Scotland		female pregnant
1061	2008	New Site	8.9	5	38.59	adult	F	0	Scotland		female pregnant
1062	2008	New Site	8.6	5	36.43	adult	F	0	Scotland		female pregnant
1063	2008	North 2	7.8	6	37.59	adult	F	0	Scotland		female non-reproductive
1064	2008	Spare 14	7.8	7	37.89	adult	F	0	Scotland		female non-reproductive
1066	2008	Spare 9	7.1	5	36.2	adult	F	0	Scotland		female pregnant
1060	2008	Spare 5	8.3	6	39.98	adult	M	0	Scotland		unknown adult
1065	2008	South 5	7.8	5	35.99	adult	M	0	Scotland		unknown adult
1067	2008	Spare 7	7.7	6	34.02	adult	M	0	Scotland		unknown adult
1068	2008	South 3	6.9	9	37.86	adult	F	0	Scotland		female non-reproductive
1069	2008	Spare 9	8.3	5	39.28	adult	F	0	Scotland		female pregnant
1070	2008	Spare 14	9	7	38.18	adult	F	0	Scotland		female lactating
1071	2008	Spare 9	8.1	5	37.77	adult	F	0	Scotland		female pregnant
1079	2008	West 5	7.5	7	37.75	adult	M	0	Scotland		unknown adult
1080	2008	Spare 7	7.2	6	34.85	adult	M	0	Scotland		unknown adult
1072	2008	Spare 14	9.6	6	36.23	adult	F	0	Scotland		female pregnant
1073	2008	Spare 14	10.8	6	37.6	adult	F	0	Scotland		female pregnant
1074	2008	Spare 7	9.3	6	38.61	adult	F	0	Scotland		female pregnant
1075	2008	West 5	7.6	8	37.18	adult	F	0	Scotland		female non-reproductive
1076	2008	Spare 7	9.8	6	37.8	adult	F	0	Scotland		female pregnant
1081	2008	Spare 7	8.9	6	36.6	adult	M	0	Scotland		unknown adult
1077	2008	Spare 14	10.8	6	38.4	adult	F	0	Scotland		female pregnant
1084	2008	New Site	7.9	5	37.86	adult	M	0	Scotland		unknown adult
1078	2008	East 6	9.6	6	38.41	adult	F	0	Scotland		female pregnant
1085	2008	South 3	7.7	9	37.9	adult	M	0	Scotland		unknown adult
1092	2008	West 3	7.2	5	36.41	adult	M	0	Scotland		unknown adult
1094	2008	East 2	7.5	8	37.33	adult	M	0	Scotland		unknown adult
1082	2008	West 3	9.2	5	37.86	adult	F	0	Scotland		female pregnant
1095	2008	East 2	8.4	8	36.91	adult	M	0	Scotland		unknown adult
1083	2008	East 6	9.6	6	39.88	adult	F	0	Scotland		female pregnant
1086	2008	New Site	8.1	5	37.2	adult	F	0	Scotland		female pregnant
1087	2008	New Site	9.2	5	37.45	adult	F	0	Scotland		female pregnant
1088	2008	North 2	10.2	6	39.3	adult	F	0	Scotland		female pregnant
1089	2008	West 3	9.3	5	37.93	adult	F	0	Scotland		female pregnant
1090	2008	Spare 5	8.7	7	38.5	adult	F	0	Scotland		female lactating
1091	2008	West 3	9	5	38.01	adult	F	0	Scotland		female pregnant
1093	2008	North 2	8.8	6	38.1	adult	F	0	Scotland		female pregnant
1242	2009	North 2	7.8	8	36.38	adult	M	0	Scotland		unknown adult
1246	2009	Spare 14	8	8	36.6	adult	M	0	Scotland		unknown adult
1248	2009	Spare 5	8.1	7	37.35	adult	M	0	Scotland		unknown adult
1249	2009	Spare 5	8.4	7	37.85	adult	M	0	Scotland		unknown adult
1251	2009	South 1	7.2	8	35.62	adult	M	0	Scotland		unknown adult
1252	2009	South 3	6.7	8	35.28	adult	M	0	Scotland		unknown adult
1255	2009	South 5	7.6	8	38.04	adult	M	0	Scotland		unknown adult
1256	2009	North 2	8.3	8	36.45	adult	M	0	Scotland		unknown adult
1258	2009	South 1	7.2	8	36.43	adult	M	0	Scotland		unknown adult
1259	2009	South 3	6.6	8	35.15	adult	M	0	Scotland		unknown adult
1260	2009	South 1	7.5	8	36.56	adult	M	0	Scotland		unknown adult
1263	2009	South 1	7.3	8	36.02	adult	M	0	Scotland		unknown adult
1264	2009	East 6	8.9	7	37.38	adult	M	0	Scotland		unknown adult
1265	2009	South 3	7.1	8	35.44	adult	M	0	Scotland		unknown adult
1266	2009	South 5	8	8	37.67	adult	M	0	Scotland		unknown adult
1270	2009	North 2	8.3	8	38.01	adult	M	0	Scotland		unknown adult
1243	2009	North 2	9.6	8	38.66	adult	F	0	Scotland		female lactating
1271	2009	Spare 9	8	7	37.13	adult	M	0	Scotland		unknown adult
1244	2009	North 2	10.2	8	39.35	adult	F	0	Scotland		female lactating
1275	2009	South 3	7.1	8	38.17	adult	M	0	Scotland		unknown adult
1245	2009	South 3	8.2	8	36.71	adult	F	0	Scotland		female lactating
1247	2009	Spare 9	8.6	7	38.61	adult	F	0	Scotland		female non-reproductive
1250	2009	Spare 5	8	7	37.82	adult	F	0	Scotland		female lactating
1253	2009	North 2	9.1	8	37.11	adult	F	0	Scotland		female lactating
1276	2009	South 1	7.1	8	36.38	adult	M	0	Scotland		unknown adult
1254	2009	West 3	7	8	38.13	adult	F	0	Scotland		female non-reproductive
1277	2009	New Site	9.1	7	39.06	adult	M	0	Scotland		unknown adult
1278	2009	North 2	9.2	8	38	adult	M	0	Scotland		unknown adult
1257	2009	Spare 7	9	8	39.21	adult	F	0	Scotland		female non-reproductive
1261	2009	West 3	7.5	8	35.59	adult	F	0	Scotland		female non-reproductive
1262	2009	West 3	9.1	7	38.33	adult	F	0	Scotland		female lactating
1280	2009	Spare 14	6.7	8	36.2	adult	M	0	Scotland		unknown adult
1281	2009	West 5	7.6	8	37.96	adult	M	0	Scotland		unknown adult
1267	2009	West 5	9.2	8	39.58	adult	F	0	Scotland		female non-reproductive
1282	2009	Spare 7	9.4	7	38.52	adult	M	0	Scotland		unknown adult
1284	2009	South 5	7.5	8	36.1	adult	M	0	Scotland		unknown adult
1285	2009	South 1	7.9	8	38.46	adult	M	0	Scotland		unknown adult
1268	2009	West 5	8.8	8	38.45	adult	F	0	Scotland		female non-reproductive
1287	2009	South 1	9	8	36.33	adult	M	0	Scotland		unknown adult
1269	2009	West 3	8.3	7	38.39	adult	F	0	Scotland		female lactating
1289	2009	East 6	8.6	7	37.56	adult	M	0	Scotland		unknown adult
1272	2009	West 5	7.9	8	40.07	adult	F	0	Scotland		female non-reproductive
1273	2009	Spare 7	10.2	8	39.52	adult	F	0	Scotland		female lactating
1294	2009	Spare 14	7.8	8	37.21	adult	M	0	Scotland		unknown adult
1274	2009	Spare 5	8.4	7	37.89	adult	F	0	Scotland		female non-reproductive
1296	2009	Spare 5	8.3	7	38	adult	M	0	Scotland		unknown adult
1297	2009	New Site	8.9	7	37.21	adult	M	0	Scotland		unknown adult
1301	2009	South 1	9.2	8	36.48	adult	M	0	Scotland		unknown adult
1302	2009	Spare 5	7.8	7	38.5	adult	M	0	Scotland		unknown adult
1279	2009	South 3	7.9	8	34.98	adult	F	0	Scotland		female lactating
1283	2009	South 5	8.6	8	36.96	adult	F	0	Scotland		female lactating
1304	2009	North 2	8.6	8	38.2	adult	M	0	Scotland		unknown adult
1305	2009	East 6	9.2	7	37.18	adult	M	0	Scotland		unknown adult
1306	2009	Spare 9	8.5	7	37.78	adult	M	0	Scotland		unknown adult
1308	2009	Spare 7	10	7	37.42	adult	M	0	Scotland		unknown adult
1310	2009	New Site	8.7	7	37.9	adult	M	0	Scotland		unknown adult
1286	2009	South 3	7.6	8	36.55	adult	F	0	Scotland		female lactating
1288	2009	West 3	8.5	8	37.68	adult	F	0	Scotland		unknown adult
1313	2009	Spare 14	8.1	8	36.51	adult	M	0	Scotland		unknown adult
1315	2009	South 1	7.4	8	37.03	adult	M	0	Scotland		unknown adult
1316	2009	Spare 14	7.8	8	36.34	adult	M	0	Scotland		unknown adult
1317	2009	South 5	7.2	8	36.81	juvenile	M	0	Scotland		unknown juvenile
1318	2009	Spare 5	8.1	7	37.4	adult	M	0	Scotland		unknown adult
1290	2009	Spare 5	7.7	7	38.21	adult	F	0	Scotland		female lactating
1291	2009	West 5	9.8	8	39.26	adult	F	0	Scotland		female non-reproductive
1321	2009	Spare 14	8.4	8	36.91	adult	M	0	Scotland		unknown adult
1322	2009	West 5	8.8	8	35.9	adult	M	0	Scotland		unknown adult
1323	2009	South 1	7.5	8	35.71	adult	M	0	Scotland		unknown adult
1292	2009	Spare 9	7.7	7	39.02	adult	F	0	Scotland		female non-reproductive
1324	2009	South 5	7.2	8	36.81	adult	M	0	Scotland		unknown adult
1325	2009	Spare 14	7.6	8	37.05	adult	M	0	Scotland		unknown adult
1293	2009	West 3	8.1	8	37.92	adult	F	0	Scotland		female non-reproductive
1328	2009	Spare 5	7.9	7	37.49	adult	M	0	Scotland		unknown adult
1295	2009	West 5	8.9	8	37.58	adult	F	0	Scotland		female non-reproductive
1329	2009	West 5	8.6	8	38.11	adult	M	0	Scotland		unknown adult
1330	2009	East 6	8.9	7	38.34	adult	M	0	Scotland		unknown adult
1331	2009	Spare 9	8.8	7	38.09	adult	M	0	Scotland		unknown adult
1332	2009	South 1	7.4	8	35.62	adult	M	0	Scotland		unknown adult
1335	2009	South 3	7.1	8	37.7	adult	M	0	Scotland		unknown adult
1336	2009	Spare 7	9	7	37.4	adult	M	0	Scotland		unknown adult
1337	2009	Spare 14	7.5	8	36.16	adult	M	0	Scotland		unknown adult
1298	2009	South 5	7.6	8	36.5	adult	F	0	Scotland		female non-reproductive
1339	2009	Spare 14	8	8	37.19	adult	M	0	Scotland		unknown adult
1299	2009	South 5	8.7	8	36.65	adult	F	0	Scotland		female non-reproductive
1300	2009	West 3	9	7	37.05	adult	F	0	Scotland		female lactating
1303	2009	West 5	11	8	39.18	adult	F	0	Scotland		female lactating
1340	2009	Spare 7	8.9	7	37.9	adult	M	0	Scotland		unknown adult
1342	2009	Spare 14	7.1	8	36.94	juvenile	M	0	Scotland		unknown juvenile
1344	2009	Spare 5	7.8	7	37.44	adult	M	0	Scotland		unknown adult
1307	2009	East 6	9.8	7	38	adult	F	0	Scotland		female lactating
1309	2009	South 5	7.9	8	36.91	adult	F	0	Scotland		female lactating
1345	2009	West 5	8.2	8	36.84	adult	M	0	Scotland		unknown adult
1311	2009	South 1	8.6	8	38.84	adult	F	0	Scotland		female lactating
1312	2009	West 3	7.8	7	36.45	adult	F	0	Scotland		female lactating
1314	2009	Spare 7	9.7	8	37.46	adult	F	0	Scotland		female lactating
1346	2009	Spare 7	8.7	7	37.65	adult	M	0	Scotland		unknown adult
1347	2009	East 6	8.2	7	37.2	adult	M	0	Scotland		unknown adult
1319	2009	South 3	7.1	8	34.36	adult	F	0	Scotland		female lactating
1320	2009	Spare 7	10	8	37.77	adult	F	0	Scotland		female lactating
1348	2009	West 5	8.4	8	36.34	adult	M	0	Scotland		unknown adult
1326	2009	Spare 5	8.4	7	38.39	adult	F	0	Scotland		female non-reproductive
1327	2009	Spare 9	9.1	7	39.35	adult	F	0	Scotland		female lactating
1333	2009	South 3	6.9	8	37.32	adult	F	0	Scotland		female non-reproductive
1334	2009	Spare 9	9.6	7	38.27	adult	F	0	Scotland		female non-reproductive
1349	2009	Spare 7	8.6	7	36.71	adult	M	0	Scotland		unknown adult
1350	2009	Spare 7	8.7	7	38	adult	M	0	Scotland		unknown adult
1338	2009	South 5	8.6	8	38.3	adult	F	0	Scotland		female lactating
1352	2009	Spare 5	7.9	7	35.59	adult	M	0	Scotland		unknown adult
1341	2009	North 2	9.7	8	38.73	adult	F	0	Scotland		female lactating
1343	2009	Spare 5	8.1	7	37.76	adult	F	0	Scotland		female non-reproductive
1351	2009	West 3	8.3	7	37.31	juvenile	F	0	Scotland		unknown juvenile
1353	2009	East 6	10.2	7	38.25	adult	F	0	Scotland		female lactating
1354	2009	East 6	10.6	7	40.37	adult	F	0	Scotland		female lactating
1356	2009	Spare 9	8.2	7	37.17	adult	M	0	Scotland		unknown adult
1357	2009	West 3	7.7	7	37.46	juvenile	M	0	Scotland		unknown juvenile
1355	2009	Spare 9	8.4	7	36.95	adult	F	0	Scotland		female non-reproductive
1359	2009	Spare 7	9	8	39.72	adult	F	0	Scotland		female non-reproductive
1360	2009	North 2	10.2	8	36.84	adult	F	0	Scotland		female lactating
1358	2009	New Site	8.6	7	36.32	adult	M	0	Scotland		unknown adult
1362	2009	Spare 7	9.2	8	36.61	adult	F	0	Scotland		female lactating
1361	2009	Spare 14	7.5	8	38.38	juvenile	M	0	Scotland		unknown juvenile
1363	2009	South 3	7.8	8	37.27	adult	F	0	Scotland		female lactating
1364	2009	West 5	8.3	8	39.47	adult	F	0	Scotland		female non-reproductive
1365	2009	East 6	9.3	7	38.9	adult	M	0	Scotland		unknown adult
1366	2009	Spare 7	8.4	7	35.85	adult	M	0	Scotland		unknown adult
1367	2009	South 5	8	8	36.16	adult	F	0	Scotland		female lactating
1369	2009	South 5	8.1	8	35.91	adult	M	0	Scotland		unknown adult
1368	2009	South 5	9.1	8	37.88	adult	F	0	Scotland		female lactating
1370	2009	Spare 14	7	8	35.99	juvenile	F	0	Scotland		unknown juvenile
1374	2009	North 2	8.4	8	35.66	adult	M	0	Scotland		unknown adult
1375	2009	New Site	8.4	7	37.43	adult	M	0	Scotland		unknown adult
1371	2009	East 6	10.3	7	37.94	adult	F	0	Scotland		female lactating
1372	2009	Spare 9	8.9	7	39.39	adult	F	0	Scotland		female non-reproductive
1377	2009	West 3	7	8	37.47	juvenile	M	0	Scotland		unknown juvenile
1373	2009	West 3	8.4	7	37.86	adult	F	0	Scotland		female lactating
1376	2009	East 6	10.7	7	39.19	adult	F	0	Scotland		female lactating
1383	2009	South 5	6.8	8	37.26	juvenile	M	0	Scotland		unknown juvenile
1384	2009	Spare 14	7.2	8	38.2	adult	M	0	Scotland		unknown adult
1388	2009	South 1	8.1	8	36.29	adult	M	0	Scotland		unknown adult
1378	2009	West 5	8.9	8	38.55	adult	F	0	Scotland		female lactating
1379	2009	South 5	8.5	8	38.75	adult	F	0	Scotland		female lactating
1390	2009	North 2	8.7	8	39.14	adult	M	0	Scotland		unknown adult
1393	2009	South 1	7.3	8	35.6	adult	M	0	Scotland		unknown adult
1380	2009	Spare 5	8.2	7	39.61	adult	F	0	Scotland		female lactating
1394	2009	Spare 14	7.4	8	36.39	adult	M	0	Scotland		unknown adult
1396	2009	West 3	7.4	8	37.96	juvenile	M	0	Scotland		unknown juvenile
1399	2009	South 1	8	8	36.5	adult	M	0	Scotland		unknown adult
1400	2009	Spare 7	8.2	8	36.74	adult	M	0	Scotland		unknown adult
1403	2009	New Site	9.1	7	36.76	adult	M	0	Scotland		unknown adult
1381	2009	Spare 9	8.7	7	38.5	adult	F	0	Scotland		female non-reproductive
1382	2009	North 2	9.7	8	38.14	adult	F	0	Scotland		female lactating
1385	2009	South 5	8.5	8	37.54	adult	F	0	Scotland		female lactating
1386	2009	West 3	7.9	7	38.17	adult	F	0	Scotland		female non-reproductive
1387	2009	West 5	7.7	8	39	adult	F	0	Scotland		female lactating
1389	2009	West 3	10.6	8	38.93	adult	F	0	Scotland		unknown adult
1391	2009	West 5	8.9	8	37.21	adult	F	0	Scotland		female lactating
1392	2009	Spare 7	9.3	8	36.39	adult	F	0	Scotland		female lactating
1406	2009	South 3	6.6	8	37.01	adult	M	0	Scotland		unknown adult
1395	2009	West 5	8.7	8	38.13	adult	F	0	Scotland		female non-reproductive
1407	2009	New Site	8.7	7	37.37	adult	M	0	Scotland		unknown adult
1408	2009	North 2	8.9	8	37.48	adult	M	0	Scotland		unknown adult
1411	2009	Spare 9	8.5	7	36.55	adult	M	0	Scotland		unknown adult
1412	2009	New Site	9.2	7	38.59	adult	M	0	Scotland		unknown adult
1397	2009	Spare 9	10	7	38.75	adult	F	0	Scotland		female lactating
1414	2009	Spare 5	7	7	36.73	adult	M	0	Scotland		unknown adult
1398	2009	West 3	8.5	7	37.9	adult	F	0	Scotland		female non-reproductive
1415	2009	Spare 7	9	7	38.1	adult	M	0	Scotland		unknown adult
1401	2009	East 6	9.5	7	36.75	adult	F	0	Scotland		female lactating
1402	2009	Spare 5	8.1	7	37.61	adult	F	0	Scotland		female non-reproductive
1404	2009	North 2	8.7	8	38.32	adult	F	0	Scotland		female non-reproductive
1416	2009	South 3	7	8	35.85	adult	M	0	Scotland		unknown adult
1405	2009	West 3	7.5	8	38.11	juvenile	F	0	Scotland		unknown juvenile
1409	2009	Spare 5	8	7	36.87	adult	F	0	Scotland		female lactating
1410	2009	North 2	10.1	8	36.51	adult	F	0	Scotland		female lactating
1413	2009	Spare 9	8.9	7	38.92	adult	F	0	Scotland		female non-reproductive
1520	2010	West 3	7.4	7	38.1	juvenile	F	0	Scotland		unknown juvenile
1521	2010	West 5	7.7	6	36.39	adult	M	0	Scotland		unknown adult
1523	2010	West 5	8.2	6	38.04	adult	M	0	Scotland		unknown adult
1524	2010	South 1	7.5	8	38.49	adult	M	0	Scotland		unknown adult
1525	2010	South 3	6.9	8	38.49	adult	M	0	Scotland		unknown adult
1522	2010	Spare 9	8.8	6	37.53	adult	F	0	Scotland		female pregnant
1527	2010	East 6	9	6	38.59	adult	F	0	Scotland		female pregnant
1526	2010	East 3	7.7	6	38.01	adult	M	0	Scotland		unknown adult
1528	2010	West 3	7.8	7	38.5	juvenile	F	0	Scotland		unknown juvenile
1529	2010	Spare 5	9.2	5	34.83	adult	F	0	Scotland		unknown adult
1530	2010	West 3	7.4	7	37.29	juvenile	F	0	Scotland		unknown juvenile
1531	2010	South 5	9.1	6	38	adult	F	0	Scotland		female pregnant
1537	2010	West 3	7.7	8	36.16	adult	M	0	Scotland		unknown adult
1538	2010	West 5	7.9	6	38.72	adult	M	0	Scotland		unknown adult
1539	2010	East 3	7.4	6	36.49	adult	M	0	Scotland		unknown adult
1540	2010	Spare 5	8.6	5	36.46	adult	M	0	Scotland		unknown adult
1543	2010	South 3	7.6	8	37.89	adult	M	0	Scotland		unknown adult
1532	2010	Spare 14	8.8	5	37.1	adult	F	0	Scotland		female pregnant
1533	2010	South 5	7.6	6	37.5	adult	F	0	Scotland		female pregnant
1548	2010	Spare 5	8.1	5	36.91	adult	M	0	Scotland		unknown adult
1549	2010	South 1	7.3	8	36.48	adult	M	0	Scotland		unknown adult
1550	2010	South 3	6.8	8	36.65	adult	M	0	Scotland		unknown adult
1534	2010	Spare 5	7.8	5	38.08	adult	F	0	Scotland		female non-reproductive
1551	2010	West 3	7.1	8	35.83	adult	M	0	Scotland		unknown adult
1552	2010	West 5	7.4	6	37.16	adult	M	0	Scotland		unknown adult
1555	2010	West 5	7.5	6	37.52	adult	M	0	Scotland		unknown adult
1535	2010	Spare 14	8.7	7	36.86	adult	F	0	Scotland		female non-reproductive
1536	2010	North 2	8.5	6	36.98	adult	F	0	Scotland		female non-reproductive
1541	2010	West 5	11.9	6	38.82	adult	F	0	Scotland		female pregnant
1542	2010	Spare 5	11	6	37.45	adult	F	0	Scotland		female pregnant
1544	2010	Spare 9	9	6	38.03	adult	F	0	Scotland		female pregnant
1556	2010	West 3	8.4	8	37.28	adult	M	0	Scotland		unknown adult
1545	2010	South 5	7.3	6	37.48	adult	F	0	Scotland		female pregnant
1557	2010	South 3	7.6	8	37.1	adult	M	0	Scotland		unknown adult
1546	2010	Spare 14	7.3	5	38.79	adult	F	0	Scotland		female non-reproductive
1559	2010	West 3	7.2	7	37.58	juvenile	M	0	Scotland		unknown juvenile
1547	2010	West 3	8.4	6	38.2	adult	F	0	Scotland		female non-reproductive
1560	2010	West 3	7	7	35.71	juvenile	M	0	Scotland		unknown juvenile
1553	2010	Spare 9	8.9	6	38.97	adult	F	0	Scotland		female pregnant
1561	2010	West 5	7.7	6	36.14	adult	M	0	Scotland		unknown adult
1567	2010	South 1	8	8	37.92	adult	M	0	Scotland		unknown adult
1554	2010	North 2	8.8	6	38.22	adult	F	0	Scotland		female pregnant
1558	2010	Spare 9	8.6	6	39.87	adult	F	0	Scotland		female pregnant
1562	2010	Spare 9	10.7	6	37.47	adult	F	0	Scotland		female pregnant
1569	2010	West 3	7.7	7	37.64	juvenile	M	0	Scotland		unknown juvenile
1571	2010	East 3	7.9	6	37.16	adult	M	0	Scotland		unknown adult
1573	2010	South 3	7.6	8	36.56	adult	M	0	Scotland		unknown adult
1575	2010	South 1	8.5	8	37.94	adult	M	0	Scotland		unknown adult
1576	2010	East 3	8.6	6	38.21	adult	M	0	Scotland		unknown adult
1580	2010	West 5	7.7	6	36.47	adult	M	0	Scotland		unknown adult
1563	2010	East 6	9.8	6	37.84	adult	F	0	Scotland		female pregnant
1581	2010	Spare 14	7.4	5	36.08	adult	M	0	Scotland		unknown adult
1564	2010	South 5	8	6	35.92	adult	F	0	Scotland		female non-reproductive
1565	2010	East 6	9.7	6	40.96	adult	F	0	Scotland		female pregnant
1582	2010	South 3	7.6	8	36.21	adult	M	0	Scotland		unknown adult
1566	2010	North 2	9.6	6	38.25	adult	F	0	Scotland		female pregnant
1583	2010	East 3	8.6	6	37.97	adult	M	0	Scotland		unknown adult
1568	2010	North 2	9.4	6	38.45	adult	F	0	Scotland		female pregnant
1584	2010	East 3	8.7	6	39.95	adult	M	0	Scotland		unknown adult
1570	2010	Spare 9	8.3	6	37.88	adult	F	0	Scotland		female pregnant
1572	2010	East 6	8.3	6	37.25	adult	F	0	Scotland		female pregnant
1574	2010	West 3	11.2	6	38.8	adult	F	0	Scotland		female pregnant
1585	2010	East 3	8.2	6	38.04	adult	M	0	Scotland		unknown adult
1587	2010	South 1	6.7	8	35.6	adult	M	0	Scotland		unknown adult
1577	2010	South 5	7.6	6	36.38	adult	F	0	Scotland		female non-reproductive
1578	2010	Spare 9	7.9	6	37.59	adult	F	0	Scotland		female pregnant
1579	2010	Spare 5	10.9	5	39.29	adult	F	0	Scotland		unknown adult
1590	2010	East 3	7.9	6	35.98	adult	M	0	Scotland		unknown adult
1586	2010	West 5	11.7	6	38.04	adult	F	0	Scotland		female pregnant
1592	2010	East 3	7.1	6	35.94	adult	M	0	Scotland		unknown adult
1588	2010	South 5	9.7	6	36.86	adult	F	0	Scotland		female pregnant
1589	2010	Spare 9	8.6	6	37.28	adult	F	0	Scotland		female pregnant
1594	2010	South 1	8.1	8	36.83	adult	M	0	Scotland		unknown adult
1598	2010	Spare 14	6.8	5	35.93	adult	M	0	Scotland		unknown adult
1591	2010	South 3	7.9	8	36.2	adult	F	0	Scotland		female lactating
1593	2010	Spare 9	7.5	6	37.78	adult	F	0	Scotland		female pregnant
1599	2010	East 3	8	6	38.25	adult	M	0	Scotland		unknown adult
1603	2010	West 3	8.6	8	37.1	adult	M	0	Scotland		unknown adult
1595	2010	West 3	7.3	7	36.84	juvenile	F	0	Scotland		unknown juvenile
1596	2010	South 3	7.7	8	36.12	adult	F	0	Scotland		female non-reproductive
1597	2010	Spare 9	9	6	38.76	adult	F	0	Scotland		female pregnant
1600	2010	North 2	9.6	6	38.19	adult	F	0	Scotland		female pregnant
1601	2010	Spare 14	7.7	5	37.05	adult	F	0	Scotland		unknown adult
1605	2010	South 1	7.3	8	37.16	adult	M	0	Scotland		unknown adult
1602	2010	West 5	8	6	38.28	adult	F	0	Scotland		female non-reproductive
1608	2010	South 3	7.9	8	36.46	adult	M	0	Scotland		unknown adult
1604	2010	South 5	9.7	6	37.96	adult	F	0	Scotland		female pregnant
1606	2010	West 5	9.9	6	38.99	adult	F	0	Scotland		female non-reproductive
1607	2010	Spare 14	8.5	5	36.74	adult	F	0	Scotland		female pregnant
1610	2010	West 3	11.3	6	37.84	adult	F	0	Scotland		female pregnant
1609	2010	East 3	8.3	6	37.53	adult	M	0	Scotland		unknown adult
1611	2010	East 3	9.5	6	37.76	adult	F	0	Scotland		female non-reproductive
1614	2010	South 3	8.9	8	35.85	adult	F	0	Scotland		unknown adult
1612	2010	West 5	6.9	6	36.99	adult	M	0	Scotland		unknown adult
1613	2010	South 1	7.5	8	36.84	adult	M	0	Scotland		unknown adult
1619	2010	South 1	7.7	8	37.22	adult	M	0	Scotland		unknown adult
1615	2010	South 5	8.1	6	37.38	adult	F	0	Scotland		female pregnant
1621	2010	East 3	7.6	6	37.17	adult	M	0	Scotland		unknown adult
1616	2010	East 6	8.1	6	38.74	adult	F	0	Scotland		female non-reproductive
1626	2010	South 1	7.7	8	39.14	adult	M	0	Scotland		unknown adult
1617	2010	West 5	8.3	6	38.18	adult	F	0	Scotland		female non-reproductive
1618	2010	North 2	9.1	6	38.93	adult	F	0	Scotland		female pregnant
1620	2010	North 2	9	6	39.51	adult	F	0	Scotland		female non-reproductive
1629	2010	West 5	7.3	6	36.31	adult	M	0	Scotland		unknown adult
1630	2010	South 1	7.4	8	36.68	adult	M	0	Scotland		unknown adult
1631	2010	South 3	6.9	8	36.4	adult	M	0	Scotland		unknown adult
1633	2010	Spare 14	7.7	7	37.01	adult	M	0	Scotland		unknown adult
1635	2010	Spare 14	7.5	7	37.25	adult	M	0	Scotland		unknown adult
1622	2010	East 6	8	6	38.94	adult	F	0	Scotland		female non-reproductive
1623	2010	West 3	9.3	7	38.94	adult	F	0	Scotland		female lactating
1624	2010	East 6	9.7	6	39.26	adult	F	0	Scotland		female pregnant
1639	2010	West 3	7	7	38.36	juvenile	M	0	Scotland		unknown juvenile
1625	2010	South 5	9	6	38.04	adult	F	0	Scotland		female pregnant
1640	2010	West 3	7.7	8	37	adult	M	0	Scotland		unknown adult
1627	2010	South 5	8.9	6	38.82	adult	F	0	Scotland		female pregnant
1641	2010	West 5	7.7	6	37.58	adult	M	0	Scotland		unknown adult
1642	2010	Spare 7	8.1	6		adult	M	0	Scotland		unknown adult
1643	2010	South 3	7.1	8	36.65	adult	M	0	Scotland		unknown adult
1628	2010	South 3	8.2	8	36.09	adult	F	0	Scotland		female non-reproductive
1632	2010	South 1	7.8	8	37.17	adult	F	0	Scotland		female non-reproductive
1647	2010	West 5	7.6	6	36.82	adult	M	0	Scotland		unknown adult
1634	2010	West 5	11.2	6	38.24	adult	F	0	Scotland		female pregnant
1649	2010	South 1	7.1	8	37.22	adult	M	0	Scotland		unknown adult
1636	2010	South 5	8.6	6	36.99	adult	F	0	Scotland		female pregnant
1651	2010	South 3	7.4	8	36.98	adult	M	0	Scotland		unknown adult
1637	2010	Spare 9	9.2	6	39.23	adult	F	0	Scotland		female pregnant
1638	2010	South 5	10.3	6	37.69	adult	F	0	Scotland		female pregnant
1644	2010	South 3	8.4	8	38.08	adult	F	0	Scotland		unknown adult
1645	2010	Spare 9	7.5	6	37.48	adult	F	0	Scotland		female pregnant
1652	2010	South 1	7.6	8	37.03	adult	M	0	Scotland		unknown adult
1646	2010	Spare 5	10.2	6	38.16	adult	F	0	Scotland		female pregnant
1653	2010	Spare 5	7.2	5	36	adult	M	0	Scotland		unknown adult
1648	2010	Spare 14	8	7	36.19	adult	F	0	Scotland		female lactating
1650	2010	West 5	8	6	38.29	adult	F	0	Scotland		female non-reproductive
1654	2010	West 3	8.9	7	38.29	adult	F	0	Scotland		female non-reproductive
1655	2010	Spare 9	8.8	6	39.01	adult	F	0	Scotland		female pregnant
1656	2010	South 1	7.3	8	36.43	adult	M	0	Scotland		unknown adult
1657	2010	South 5	9	6	38.44	adult	F	0	Scotland		female pregnant
1659	2010	Spare 5	9.9	6	37.19	adult	F	0	Scotland		female pregnant
1658	2010	South 5	7.1	6	36.67	adult	M	0	Scotland		unknown adult
1661	2010	South 3	7.7	8	36.63	adult	F	0	Scotland		female lactating
1662	2010	East 6	9.5	6	40.01	adult	F	0	Scotland		female pregnant
1660	2010	South 5	8.2	6	37.76	adult	M	0	Scotland		unknown adult
	2004		9.5	8	39.37	adult	F	0		P	female lactating
	2004		8.2	8	36.4	adult	F	0		P	female lactating
	2004		8.5	8	37.23	adult	F	0		P	female lactating
	2004		8.5	8	38.01	adult	F	0		P	female lactating
	2004		8.3	8	36.88	adult	F	0		P	female lactating
	2004		7.7	8	37.03	adult	F	0		P	female lactating
	2004		8.8	8	35.53	adult	F	0		P	female lactating
	2004		7.4	8	35.7	adult	F	0		P	female non-reproductive
	2004		8.5	8	37.4	adult	F	0		P	female non-reproductive
	2004		7.7	8	38.13	adult	F	0		P	female non-reproductive
	2004		7.7	8	35.01	juvenile	F	0		P	unknown juvenile
	2004		6.9	8	36.7	juvenile	F	0		P	unknown juvenile
	2004		8.6	8	38.52	adult	F	0		P	unknown adult
	2004		7.8	8	37.65	adult	M	0		P	unknown adult
	2004		6.9	8	36.04	juvenile	M	0		P	unknown juvenile
	2004		6.2	8	34.22	juvenile	M	0		P	unknown juvenile
